# Supplementary material for: Adar Regulates Drosophila melanogaster Spermatogenesis via Modulation of BMP Signaling
Source: Int J Mol Sci. 2024 May 22;25(11):5643. doi: 10.3390/ijms25115643 (PMC11171878; doi:10.3390/ijms25115643)
Supplement: Supplementary file 1 [file ijms-25-05643-s001.zip]

Archive with 2 entries (2 files):
- Supplementary_Material-revised version.pdf
- TableS1.xlsx
