# Supplementary material for: Adar Regulates Drosophila melanogaster Spermatogenesis via Modulation of BMP Signaling
Source: Int J Mol Sci. 2024 May 22;25(11):5643. doi: 10.3390/ijms25115643 (PMC11171878; doi:10.3390/ijms25115643)
Supplement: Supplementary file 1 [file ijms-25-05643-s001.zip › TableS1.xlsx]

## Sheet: Table-TPM
Table TPM (Transcripts Per Kilobase Million) values of genes in the RNA-seq data
	Adar7			W1118
	Old.7.Y_L1_138A38	Old.7.Y_L1_340	Old.7.Y_L1_347	Old.WT.Y_L1_339X39	Old.WT.Y_L1_345	Old.WT.Y_L1_346
FBgn0038542	7.77065	8.14843	8.18362	7.88738	7.6491	7.88239
RR42085_transposable_element	2.32193	0	0	0	0	0
FBgn0039592	0	0	0	0	0	2.77029
FBgn0038067	4.30646	3.99611	2.68939	3.36293	4.39912	3.34001
FBgn0053534	0	0	0	0	2.45345	0
FBgn0039602	9.84099	10.128	10.0294	10.553	10.7656	10.6643
FBgn0264897	8.38646	7.84628	7.96417	7.604	7.37397	7.60633
FBgn0038565	14.0026	13.9479	13.9711	13.8401	13.87	13.8872
FBgn0039331	13.1789	13.1753	13.1401	13.0038	12.9464	13.02
FBgn0065070	2.32193	2.21462	2.26827	1	2.45345	2.09179
FBti0063896	5.06943	4.44356	5.17318	4.30646	4.46658	5.40504
FBgn0019972	8.22252	8.30522	8.22407	8.15338	8.15682	8.11107
FBgn0046873	13.2306	13.2502	13.2658	13.3592	13.4709	13.3568
FBgn0038756	1	0	0	3.90245	2.45345	1.58496
FBgn0039627	7.06058	6.86784	6.98117	6.52963	6.41638	6.50056
FBti0019428	0	0	0.833333	0	0	0
FBti0063768	0	0	0	0	2.45345	0
FBgn0039436	1.58496	0	0	3.80224	3.80224	4.23144
FBgn0051092	9.32221	10.0978	9.97225	10.2075	10.2625	10.2832
FBgn0039089	7.49055	6.93674	6.77972	4.582	4.91872	4.67745
FBgn0064119	0	0	0	0	0	0
FBtr0472816_df_nrg	0	0	0	0	0	0
FBgn0250820	11.7737	11.6872	11.7295	11.5191	11.6295	11.417
FBti0019461	2.87157	2.21462	1.79248	0	2.77029	1.58496
FBgn0284229	0	0	0	0	0	0
FBgn0267730	8.11768	8.4427	8.46276	8.57256	8.72648	8.52407
FBgn0038886	7.8076	7.96037	8.23124	7.18231	6.89101	7.36232
FBti0059721	0	0	0	0	0	0
FBgn0038243	6.18281	7.17578	7.45676	6.94167	6.62745	6.60029
FBgn0283468	13.4117	13.4311	13.3836	13.4352	13.4117	13.4572
FBgn0038598	15.6757	15.6507	15.6573	15.4333	15.4427	15.4007
FBgn0038407	5.37048	5.28188	5.82003	5.09069	5.93021	5.2751
FBgn0038627	11.1131	10.9518	11.0526	11.5315	11.4817	11.4887
FBgn0263834	2.03814	0	0	0	0	0
FBgn0027654	7.20705	7.48673	7.34459	7.24619	7.07473	7.22286
FBgn0037236	8.5493	8.38213	8.63799	8.43371	8.68967	8.65312
FBgn0003890	7.92332	8.06352	8.00105	7.53951	7.25021	7.32845
FBgn0000463	9.43213	9.50304	9.3125	8.64103	8.71991	8.98634
FBti0020328	0	0	0.833333	0	0	0
FBgn0039761	1.58496	1.48747	3.08118	1	0	0
FBgn0051415	12.1361	12.108	12.2591	12.29	12.3089	12.3526
FBti0019330	0	0	0	0	0	1.09749
FBti0063263	0	0	0	0	0	0
FBti0019447	3.67666	1.72331	1.79248	2.77029	1.65414	3.60086
FBgn0037970	0	0	0	0	0	0
FBgn0267156	1.58496	0	1.58496	1.58496	1.65414	0
FBgn0266244	7.8076	7.83113	7.73477	7.39419	7.60521	7.54404
FBgn0267765	3.38826	3.90245	3.21761	2.77029	1.19499	3.60086
FBgn0051463	3.24294	0	1.58496	0	0	0
FBgn0051077	2.87157	3.60086	4.71543	1.58496	2.45345	3.1416
FBgn0037723	5.01133	4.38843	5.21802	2.53435	4.64112	4.8215
FBgn0028374	3.24294	1.48747	2.68939	1.58496	1.65414	0
FBgn0004622	6.4386	6.54611	6.69113	6.19218	6.41638	6.08676
FBgn0263651	0	0	0	0	0	0
FBtr0304496_df_nrg	0	0	0	0	0	0
FBgn0287463	0	0	0	0	0	0
FBti0059724	0	0	0	0	0	0
FBgn0053207	7.31942	7.23514	6.82269	7.19565	6.77513	7.23251
FBgn0038890	11.906	11.8311	11.9048	11.9229	11.9262	11.9181
FBtr0472711_df_nrg	0	0	0	0	0	0
FBgn0010770	8.19092	8.06352	8.00756	7.86894	7.45676	7.8965
FBgn0046763	7.11839	7.12435	7.30886	7.21344	6.00006	6.35346
FBgn0267154	0	0	0	1.58496	0	1.09749
FBgn0038465	10.1723	10.25	10.3301	9.25407	9.25407	9.34272
FBgn0038402	0	0	1.58496	0	0	1.58496
FBgn0266744	6.2247	5.70062	6.05106	6.47276	6.91608	6.35346
FBgn0275433	3.90245	4.91154	4.64112	4.30646	3.86911	4.87914
FBgn0261108	10.3555	10.3241	10.1965	10.3655	10.3555	10.4812
FBgn0039087	8.20714	8.05763	7.99355	8.32576	8.42687	8.37207
FBgn0262605	0	0	0	1.58496	1.19499	0
FBti0062504	0	0	0	0	0	0
FBgn0263040	3.24294	4.30646	3.90245	4.81207	4.71543	4.30646
FBgn0020907	0	0	0	0	0	0
FBgn0038903	6.61394	6.83732	6.286	7.30129	6.8585	6.4386
FBgn0037472	9.469	9.67176	9.62358	9.64268	9.73639	9.51602
FBgn0263977	11.0704	11.0919	11.1838	11.0103	11.0502	11.1432
FBgn0261060	0	0	0	5.93412	5.96738	5.95759
FBgn0015568	9.05864	9.0515	8.78098	8.26124	8.36698	8.21444
FBgn0011270	14.366	14.381	14.3967	14.507	14.484	14.4604
FBgn0267748	5.87795	6.20873	6.37313	6.05856	4.81207	5.44149
FBgn0051116	8.71964	8.49978	8.72363	7.88183	8.30033	7.90847
FBgn0262577	4.23144	2.21462	2.68939	4.30646	4.7607	4.72034
FBgn0039030	0	3.82148	2.68939	4.30646	3.64103	3.1416
FBgn0267212	5.28188	5.32978	5.17318	6.1354	5.87391	6.04031
FBti0062489	1.58496	1.48747	1.58496	0	0	1.09749
FBgn0053105	0	0	0	0	0	0
FBgn0037516	10.5036	10.7074	10.6165	10.9954	10.8445	10.8856
FBgn0051265	4.96577	4.52033	3.49928	0	0	0
FBgn0051163	8.28612	8.49978	8.57567	8.38078	8.60169	8.3317
FBgn0039189	8.42132	8.20996	8.27831	7.81019	8.06224	7.88239
FBgn0039858	13.9739	14.0189	14.007	13.7246	13.7393	13.7458
FBgn0262422	0	0	0	0	0	0
FBgn0261561	14.381	14.2653	14.3291	14.373	14.4269	14.3689
FBgn0002905	10.535	10.517	10.7003	10.7209	10.7693	10.8559
FBgn0003676	11.5473	11.4662	11.4425	11.3155	11.3859	11.2614
FBgn0040629	9.18266	9.4259	9.53604	9.31358	9.09614	9.24548
FBgn0038246	2.32193	3.90245	4.44356	3.21761	1.65414	2.32193
FBgn0043005	8.84557	8.20065	8.42132	6.9961	7.50277	7.02593
FBgn0038815	11.0846	11.0857	11.0243	11.1521	11.0993	11.1593
FBgn0267763	1	0.666667	0	3.21761	3.36293	2.32193
FBgn0054044	2.32193	2.21462	3.36293	1.58496	0	0
FBgn0015569	10.9542	10.5872	10.4498	10.8057	10.6447	10.7646
FBgn0265162	5.4496	6.83732	6.42476	7.49459	7.24055	6.88613
FBgn0038960	12.5407	12.5454	12.622	12.4341	12.4312	12.4335
FBgn0067317	9.20103	9.1642	9.22412	8.88422	8.78152	8.81614
FBtr0304374_df_nrg	0	0	0	0	0	0
FBgn0039544	10.8105	10.8464	10.7955	9.7413	9.8355	9.7167
FBti0019403	0	0	0	0	0	0
FBgn0038356	10.6312	10.2956	10.3363	10.5445	10.5131	10.4823
FBti0062486	3.58161	1.72331	2.90368	2.53435	2.26827	0
FBgn0267559	0	0	0	1	0	1.58496
FBgn0051437	5.93216	5.17318	5.17318	6.7597	6.31495	6.31629
FBtr0309705_df_nrg	0	0	0	0	0	0
FBtr0309743_df_nrg	0	0	0	0	0	0
FBgn0262327	0	0	0	0	0	0
FBgn0028400	8.20714	8.07781	8.27831	8.36841	8.5044	8.23885
FBgn0039233	8.91956	8.67143	8.35858	8.84557	8.73951	8.87414
FBgn0288631	11.9787	12.0444	11.8988	12.1388	12.1974	12.1448
FBgn0039225	9.77953	9.88604	9.80118	9.5619	9.59182	9.67423
FBtr0472735_df_nrg	0	0	0	0	0	0
FBgn0051327	14.1872	14.2706	14.2141	14.0893	14.0189	14.057
FBgn0261290	4.78577	6.13907	5.77262	3.80224	3.49928	4.30646
FBgn0264431	7.44311	7.75908	7.36232	8.02135	8.13084	7.63344
FBgn0286867	0	0	0	0	0	0
FBgn0002609	4.23144	4.91154	4.91872	4.71543	3.64103	3.86911
FBgn0051013	12.1436	12.1491	12.0857	11.985	11.9798	12
FBgn0265316	0	0	0	0	0	0
FBgn0267137	6.46161	6.24733	6.02213	7.09443	7.44871	6.93377
FBti0019387	1	0	0	0	0	0
FBgn0037898	5.60773	5.28188	5.29334	5.24421	4.87914	5.52407
FBgn0011993	0	0	0	0	0	0
FBgn0051206	13.6561	13.8064	13.6541	13.6089	13.5316	13.6144
FBgn0266226	8.81827	9.05864	9.18225	9.10205	9.12856	9.16864
FBgn0038037	9.60084	9.51053	9.39126	9.15419	9.12557	9.19455
FBgn0037449	9.04835	8.62676	8.71991	10.0244	9.99652	9.8047
FBgn0265449	8.26044	8.03694	8.07741	8.0057	8.25653	8.38213
FBgn0002924	11.074	11.0502	11.0507	10.9242	11.0522	10.9465
FBgn0037623	12.4302	12.568	12.5274	12.3025	12.3012	12.2955
FBgn0038989	9.04608	8.91346	8.71991	8.41568	8.83795	8.26442
FBgn0038526	0	0	0	0	0	0
FBgn0038203	2.03814	2.68939	0.833333	1.91531	1.65414	2.77029
FBgn0037608	9.33407	9.42284	9.33945	9.29747	9.37995	9.45181
FBgn0260713	0	0	0	0	0	0
FBgn0037483	14.1397	14.0748	14.0748	14.143	14.143	14.1545
FBgn0028476	12.4154	12.4683	12.4828	12.1334	12.1235	12.1613
FBgn0038046	11.0942	11.21	11.1081	11.4573	11.4954	11.388
FBgn0012004	0	0	0	0	0	0
FBti0063367	1	1.48747	0	0	1.19499	0
FBti0019334	4.71543	3.90245	4.08402	0	0	0
FBgn0051202	4.71543	3.82148	4.08402	4.88702	4.39912	4.38843
FBgn0039147	11.05	11.0065	10.9809	11.4131	11.3703	11.3024
FBgn0265424	0	0	0	2.26827	0	0
FBgn0267764	8.51595	8.58946	8.35858	9.15628	9.13279	9.22213
FBgn0038349	12.4239	12.4959	12.4903	12.2981	12.3029	12.3209
FBgn0010441	9.17709	9.22334	9.14008	8.49125	8.66176	8.49593
FBgn0039402	10.2998	10.3925	10.3987	10.4384	10.1624	10.3604
FBgn0263550	0	0	0	0	0	0
FBgn0037715	8.75064	8.64524	8.42622	9.2079	9.14926	9.31067
FBgn0010399	7.53951	7.65019	7.77115	7.88738	8.01299	7.86994
FBgn0267975	11.2886	11.2312	11.1897	11.4815	11.4797	11.5525
FBgn0015331	11.5645	11.639	11.4205	11.6677	11.5857	11.5226
FBti0019312	0	0	0	1.91531	0	0
FBgn0027948	13.7046	13.7963	13.8325	13.741	13.7336	13.7028
FBgn0011655	10.2441	9.95436	10.0282	9.83378	9.76433	9.69606
FBgn0266758	11.8287	11.9974	11.8184	11.9694	11.8821	11.9435
FBgn0004781	4.23144	3.99611	2.26827	2.77029	4.0685	2.09179
FBgn0265067	11.1123	11.1434	11.1701	10.9526	10.8559	10.8289
FBgn0085346	0	0	0	0	0	0
FBgn0039075	9.37304	9.62889	9.56351	8.90472	8.81296	8.94102
FBgn0000274	12.8649	12.7636	12.8091	12.7684	12.763	12.7369
FBgn0267798	4.02727	4.52033	4.52033	5.76388	5.59105	5.16578
FBtr0445482_df_nrg	0	0	0	0	0	0
FBti0060447	1	0	1.58496	1	0	0
FBgn0039448	1.58496	0	1.58496	0	0	0
FBgn0267152	0	0	0	0	0	0
FBgn0003356	0	2.21462	0	0	2.45345	0
FBgn0039094	7.75908	7.67621	7.96417	8.51763	8.67257	8.53191
FBgn0010044	0	0	2.90368	0	0	0
FBgn0051223	7.19565	7.06058	7.48673	7.38266	7.40117	7.31795
FBgn0263490	10.5389	10.6937	10.6395	10.2689	10.2777	10.1645
FBti0019374	0	0.666667	0.833333	0	1.65414	0
FBgn0250910	6.16094	6.26566	6.54094	5.98846	6.62745	6.35346
FBgn0262617	13.505	13.4734	13.533	13.3109	13.388	13.3126
FBgn0038360	11.5068	11.3749	11.4205	10.9765	11.1307	11.0819
FBti0215181	0	0	1.58496	0	0	0
FBgn0051352	10.8901	10.8775	10.7229	10.8416	10.8445	10.8996
FBgn0037290	7.01479	7.01219	7.56485	7.88183	8.06224	7.99632
FBgn0038069	0	2.68939	0	0	0	0
FBti0062603	0	0	0	0	0	0
FBgn0037262	10.9273	10.9702	11.0656	10.9961	11.016	10.8795
FBgn0045473	2.32193	0	0	0	0	0
FBgn0039840	4.71543	5.00318	5.09694	5.24421	5.95413	4.52033
FBgn0267767	0	0	0	0	1.65414	0
FBgn0037679	9.47595	9.27517	9.09528	9.26739	9.25768	9.23484
FBgn0039282	9.21152	9.71928	9.43979	9.64835	9.53801	9.73778
FBti0062737	1.58496	1.48747	0.833333	0	1.19499	1.58496
FBgn0037896	5.24421	2.45345	4.38843	3.90245	4.91872	4.57081
FBti0019337	1	2.45345	2.26827	0	2.45345	0
FBti0062387	1	2.45345	0	0	0	1.58496
FBgn0266668	9.26043	9.24548	9.39695	9.29747	9.21528	9.36957
FBgn0037363	10.7287	10.9811	11.019	10.6502	10.656	10.5342
FBgn0014018	9.75825	10.0619	9.8879	10.3682	10.4802	10.4062
FBgn0037552	8.70476	8.52407	8.58885	6.6346	6.50056	6.97346
FBgn0037488	3.58161	1.72331	1.58496	3.08118	1.19499	0
FBgn0267144	3.67666	3.99611	3.6201	5.69621	5.87391	5.90592
FBgn0085812	8.02365	8.27744	7.87096	7.96986	8.13737	7.94179
FBgn0038597	9.09571	9.17035	9.27939	9.63668	9.66719	9.78088
FBgn0266564	9.46473	9.63502	9.57576	11.1349	11.1469	11.1277
FBgn0263527	0	0	0	0	0	0
FBgn0263408	0	0	0	0	0	0
FBgn0082582	11.5126	11.5422	11.5114	11.134	11.2043	11.1603
FBgn0011960	0	0	0	0	0	0
FBgn0051494	0	0	0	0	3.02075	0
FBgn0261452	0	0	0	0	0	0
FBgn0040279	5.19194	5.00318	4.23144	8.38213	8.40431	8.2336
FBgn0261844	0	0	0	0	0	0
FBgn0002868	12.3229	12.7547	12.7611	11.0085	10.9617	10.9612
FBgn0037589	0	1.48747	2.90368	2.77029	2.45345	2.09179
FBgn0038468	0	1.48747	0	0	1.65414	0
FBgn0010389	8.97359	8.98808	8.94753	8.75064	8.97449	8.64458
FBgn0039371	11.0029	10.959	11.0367	10.675	10.7996	10.7725
FBgn0051333	0	0	0	0	0	0
FBgn0262904	0	0	0	0	0	0
FBti0019322	1	1.48747	0.833333	0	0	1.09749
FBti0215198	0	0	0	0	0	0
FBgn0259152	11.0383	11.1076	11.0876	11.0546	10.967	11.1169
FBgn0011858	0	0	0	0	0	0
FBgn0051560	0	0	0	0	0	0
FBti0062057	1.58496	0	1.58496	0	0	0
FBgn0037782	4.71543	4.16686	5.14322	5.0476	4.91872	4.72034
FBgn0039347	12.9738	12.8575	12.8367	12.9119	12.8862	12.8367
FBgn0037668	10.2038	10.1472	10.0782	10.3363	10.2245	10.3323
FBgn0038881	10.0189	10.0369	9.96169	9.9127	9.98975	9.93419
FBgn0011669	0	1.48747	0	0	0	0
FBgn0038796	11.298	11.2733	11.2285	11.5287	11.4803	11.5379
FBti0063752	0	0	0	2.26827	3.02075	1.58496
FBgn0038014	0	1.48747	2.26827	2.77029	4.23144	3.80224
FBtr0304322_df_nrg	0	0	0	0	0	0
FBgn0267782	6.89524	6.79921	6.93081	7.5764	7.87462	7.63344
FBgn0266382	1.58496	0	1.79248	0	0	0
FBgn0038210	12.8952	12.8839	12.9023	13.05	13.0771	13.0738
FBgn0041621	2.87157	2.68939	0	0	0	2.32193
FBgn0037911	10.1699	10.0242	10.1295	9.6906	9.69262	9.61814
FBti0215192	0	0	0	0	0	0
FBgn0266697	2.32193	3.21761	2.68939	1.58496	3.02075	3.02075
FBgn0037685	4.23144	3.82148	3.99611	2.26827	3.36293	1.58496
FBti0061890	0	0	0	0	0	0
FBgn0039015	0	0	2.26827	2.26827	2.45345	0
FBgn0037254	12.284	12.213	12.2468	12.141	12.1942	12.1876
FBgn0263500	0	0	0	1.58496	1.65414	0
FBgn0267805	0	2.21462	0	0	0	0
FBgn0266137	0	0	2.68939	0	0	0
FBgn0053337	0	0	0	0	0	0
FBti0062854	0	0	0	0	0	0
FBgn0038460	6.47944	6.83732	7.14742	6.85416	7.12711	7.06234
FBti0020375	0	0	0	0	0	0
FBgn0261053	8.29995	8.5173	8.43578	7.98134	8.19214	8.57595
FBtr0304423_df_nrg	0	0	0	0	0	0
FBgn0037375	14.057	13.9938	13.9981	14.0364	14.064	13.9868
FBgn0014930	8.20224	8.0702	8.05405	8.05948	8.11456	8.0423
FBti0019308	0	0	0	0	0	0
FBgn0037626	12.7857	12.6712	12.6468	12.6671	12.7087	12.6941
FBgn0051471	0	0	0	0	0	0
FBgn0051051	3.80224	3.34001	3.90245	4.15228	4.0685	4.63169
FBgn0267694	6.85416	6.59401	6.05106	7.19565	7.83529	7.29642
FBti0059891	1.58496	0	0	0	0	0
FBgn0263525	0	0	0	0	0	0
FBgn0286204	5.37048	5.5494	5.68953	6.72593	6.39378	6.96015
FBgn0266733	1	0.666667	0	1	0	0
FBgn0045035	11.1824	11.332	11.3413	11.2383	11.2604	11.3178
FBti0215171	0	0	0.833333	0	0	0
FBgn0037754	3.80224	4.7607	4.71543	5.19912	5.17318	5.11812
FBgn0265425	7.57892	7.31171	7.20402	7.59401	7.9029	7.67621
FBgn0051017	3.58161	5.36531	5.06943	3.49928	3.36293	0
FBgn0267769	0	0	0	0	0	0
FBgn0039795	4.91154	5.09069	5.21802	7.53172	7.33452	7.19565
FBgn0038476	12.137	12.0023	12.0319	11.91	11.9362	11.8798
FBgn0037461	13.2013	13.0592	13.0249	13.1993	13.1818	13.2061
FBgn0051407	13.7259	13.5696	13.6884	13.7915	13.7654	13.7628
FBgn0039003	11.7228	11.8757	11.849	11.8951	11.9617	11.9601
FBgn0267721	0	0	0	0	0	0
FBgn0039731	10.1794	9.96158	9.98942	10.4106	10.3598	10.3081
FBgn0038003	4.02727	1.72331	3.21761	1.91531	3.36293	2.32193
FBgn0087013	15.0881	15.059	15.0692	15.1126	15.1187	15.0947
FBgn0259733	0	0	0	0	0	0
FBgn0266176	0	0	0	0	0	0
FBgn0038302	6.31495	5.72385	5.29334	5.84337	5.62474	5.84542
FBgn0051451	8.04867	7.49055	7.59776	9.32446	9.0627	9.2293
FBti0215205	1.58496	2.21462	3.08118	2.26827	0	0
FBgn0263596	0	0	0	0	0	0
FBgn0037424	1.58496	3.82148	2.26827	0	3.21761	2.32193
FBgn0051076	0	0	0	3.08118	0	2.32193
FBti0063792	0	0	0	1.91531	0	1.58496
FBgn0002735	0	0	1.79248	1.58496	0	0
FBgn0051514	3.38826	3.34001	2.45345	3.36293	4.31764	4.52033
FBgn0038462	9.55006	9.47595	9.4634	7.86894	7.24055	7.37397
FBgn0039584	6.04392	5.5494	6.26566	5.76388	5.95413	6.53091
FBgn0028487	14.6071	14.6071	14.5328	14.7258	14.7258	14.7108
FBgn0044511	7.65147	7.45676	7.47314	7.70974	7.30571	7.40187
FBti0019324	0	0	2.26827	0	1.65414	2.77029
FBgn0039522	0	0	0	0	0	0
FBtr0472760_df_nrg	0	0	0	0	0	0
FBgn0051542	0	0	0	0	0	0
RR42049_transposable_element	1.58496	2.68939	0	1.58496	0	2.32193
FBgn0085328	0	0	2.68939	0	0	0
FBgn0038447	4.96577	4.38843	5.49304	4.35356	3.64103	3.1416
FBgn0037822	0	0	0	0	0	0
FBgn0037504	9.23049	9.20994	9.10892	9.20406	8.94589	9.08545
FBgn0037963	8.65427	8.99405	8.84428	8.82726	8.88625	8.78391
FBgn0267776	0	0	0	0	0	0
FBgn0039368	11.929	11.9333	12.0091	11.9787	12.0046	11.9343
FBgn0042102	4.38843	5.09069	3.21761	5.16578	4.7607	5.19194
FBti0019443	0	0	0	1.58496	0	0
FBgn0037677	1.58496	0	0	0	0	1.09749
FBgn0038499	9.23962	9.19122	9.18225	9.32832	9.22175	9.30275
FBgn0262331	0	0	0	0	0	0
FBgn0037572	10.1166	9.9401	9.84516	10.0993	10.1382	10.1823
FBgn0266916	11.2647	11.1462	11.1494	11.3537	11.411	11.5554
FBgn0038887	12.2505	12.2744	12.3533	12.1505	12.0777	12.2036
FBgn0040227	11.0087	11.114	11.0931	10.6507	10.7773	10.6937
FBgn0039312	6.18281	5.00318	6.17598	5.77262	6.13907	5.24109
FBgn0051282	1	2.21462	0	1.91531	2.45345	0
FBgn0039599	0	1.48747	0	0	1.65414	0
FBgn0037688	10.9907	10.8308	10.7773	10.925	10.9833	10.9011
FBgn0044823	10.0355	10.1536	10.0225	10.1374	9.90899	9.97616
FBgn0013813	13.375	13.5011	13.443	13.4362	13.4236	13.4277
FBgn0039081	7.20705	6.94818	7.02593	4.64112	6.19218	5.09069
FBgn0011962	0	0	0	0	0	0
FBgn0263400	5.76865	6.2247	5.66335	5.19912	5.11812	4.72034
FBgn0266747	7.16829	7.50678	7.24867	7.32845	6.71892	7.32845
RR48371_transposable_element	0	0	0	0	0	0
FBgn0038331	10.6602	10.6459	10.5817	10.5549	10.7632	10.5802
FBgn0267217	0	0	0	0	0	0
FBgn0038515	14.1026	14.0375	14.0603	13.8941	13.9371	13.9544
FBgn0039108	6.00342	5.737	5.00318	7.33894	7.67678	7.01679
FBgn0025574	9.36853	9.45217	9.52589	9.3305	9.23484	9.39145
FBgn0263652	0	0	0	0	0	0
FBgn0039298	1.58496	2.21462	1.79248	3.99611	2.77029	4.57081
FBgn0038914	2.32193	0	0	1.91531	2.45345	2.09179
FBgn0038760	8.27054	8.25616	8.29645	8.22099	8.07741	8.14332
FBtr0309673_df_nrg	0	0	0	0	0	0
FBti0060443	0	0	0	0	0	0
FBgn0014861	9.25093	9.34272	9.20064	9.05592	9.11735	8.95779
FBgn0037892	9.32906	9.08077	9.24118	9.50567	9.29286	9.52067
FBgn0010803	12.1509	11.9754	12.0179	12.2242	12.2432	12.172
FBgn0264985	8.11768	7.80171	7.67027	6.93272	7.20402	6.92388
FBgn0051122	11.1058	11.2759	11.1672	8.27914	8.31826	8.4664
FBgn0286199	12.7725	12.6415	12.6833	12.5702	12.5879	12.5279
FBgn0038173	6.85416	6.97346	6.2247	5.93412	6.08361	6.00174
FBgn0267133	0	0	0	6.8416	5.25727	6.08676
FBgn0038354	5.4496	5.64444	5.82003	6.05856	5.53975	5.93021
FBgn0004779	4.30646	2.90368	3.82148	3.08118	2.45345	3.97952
FBgn0004118	7.69839	7.50678	7.82198	7.36232	7.12711	7.29642
FBgn0267816	6.6333	6.50056	6.54094	7.31648	7.5737	7.74154
FBgn0037995	13.7679	13.783	13.8235	13.8645	13.8576	13.8941
FBgn0027512	15.3345	15.3589	15.4007	15.3625	15.3513	15.3625
FBgn0267937	6.88521	6.99822	6.85416	7.20705	6.57549	6.4386
FBgn0051106	3.80224	3.82148	1.79248	4.38843	5.21802	5.40504
FBtr0309704_df_nrg	0	0	0	0	0	0
FBgn0286506	12.366	12.2036	12.3526	12.4432	12.4925	12.4432
FBgn0039439	2.03814	2.68939	0.833333	0	1.65414	2.77029
FBgn0037964	10.2998	9.95436	10.0117	10.3663	10.3708	10.1912
FBgn0039625	0	0	0	0	0	0
FBgn0039723	2.32193	0	0	0	1.65414	2.32193
FBgn0262955	10.7167	10.8751	10.7044	10.3624	10.4531	10.4141
FBgn0039613	0	0	0.833333	0	3.36293	2.61525
FBgn0262223	0	0	0	0	0	0
FBgn0051103	0	0	1.58496	4.15228	4.0685	3.1416
FBgn0039807	7.52632	8.3728	8.07741	7.17578	7.51182	6.82269
FBgn0051493	0	0	3.08118	0	0	2.32193
FBgn0038868	11.6149	11.6017	11.6541	11.6757	11.7824	11.7723
FBti0059857	0	0	0	0	0	0
FBgn0038787	10.359	10.5523	10.5207	10.6315	10.605	10.4767
FBti0062097	2.32193	0.666667	0	0	0	2.77029
FBgn0266302	7.96417	7.86479	8.20143	8.49125	8.52407	8.38213
FBgn0039154	5.09694	5.00318	3.90245	4.44973	5.07978	4.8215
FBgn0051158	12.3438	12.2785	12.3412	12.2442	12.2146	12.1905
FBgn0039600	12.0913	12.1864	12.1519	11.7844	11.7864	11.7861
FBti0059901	0	0	0	0	0	0
FBgn0038219	10.9627	10.9283	10.9424	11.0475	10.9982	11.0885
FBgn0262473	9.11303	9.71928	9.62542	9.09141	8.99119	8.96909
FBgn0065064	2.03814	2.21462	2.45345	2.53435	2.45345	0
FBgn0083984	0	0	0	0	0	0
FBti0019426	0	1.48747	0	0	0	1.09749
FBti0019454	0	0	0	0	0	0
FBti0059801	3.80224	2.21462	3.49928	2.53435	3.36293	1.58496
FBgn0038878	10.2073	9.61479	9.85358	9.70802	9.87932	9.93924
FBgn0039523	2.32193	3.60086	1.58496	1.58496	0	3.43011
FBgn0082957	1	0	0.833333	1	0	0
FBgn0004389	1.58496	2.45345	1.58496	4.0685	4.59181	3.86911
FBgn0038877	10.9735	10.8873	10.9071	10.7566	10.8109	10.8172
FBti0215179	0	0	0.833333	0	0	0
FBgn0039356	6.91421	6.83732	7.0497	7.13386	7.08552	6.98982
FBgn0262903	7.59776	7.29355	7.49459	7.01859	7.12711	6.83946
FBgn0267315	6.26566	5.57549	6.09405	6.35346	6.37598	6.66111
FBti0215207	1.58496	0	2.26827	2.26827	0	0
FBti0062079	1	0	0	0	0	0
FBgn0037455	13.0636	13.0968	13.0491	13.169	13.1299	13.2392
FBtr0304415_df_nrg	0	0	0	0	0	0
FBgn0039264	6.36176	6.00852	6.69113	5.73267	5.21802	5.84542
FBgn0287211	11.3727	11.0942	11.0484	11.3256	11.2249	11.3313
FBgn0037994	13.3982	13.4551	13.5157	13.375	13.3358	13.3701
FBti0019314	0	0	1.58496	0	0	1.58496
FBti0059666	2.63379	3.08118	3.36293	2.53435	2.45345	2.61525
FBgn0004885	9.44888	9.6385	9.7957	10.5262	10.4318	10.5466
FBgn0266732	5.79418	5.09069	5.29334	4.91872	4.59181	4.96577
FBti0019349	0	2.45345	1.58496	0	0	0
FBgn0038136	2.32193	1.48747	3.99611	1.58496	1.65414	1.58496
FBgn0051390	9.23049	9.07768	9.02016	9.24393	8.93371	9.07509
FBgn0038948	10.2104	10.4146	10.4916	10.3373	10.2535	10.1823
FBgn0038601	9.57157	9.57203	9.45338	9.57922	9.8161	9.77568
FBgn0264836	0	0	0	0	1.19499	0
FBgn0000277	0	2.68939	1.58496	3.60086	1.65414	2.32193
FBgn0038751	1.58496	2.68939	2.90368	1.58496	3.49928	2.32193
FBgn0266172	3.24294	1.72331	3.71373	3.21761	3.36293	3.1416
FBgn0264326	8.77181	8.99688	8.84428	8.73531	8.48515	8.69983
FBgn0051088	0	0	0	0	0	0
FBgn0039188	12.6541	12.659	12.6144	12.7334	12.724	12.7515
FBgn0267443	4.582	4.23144	4.64112	4.44973	3.36293	2.32193
FBti0062628	0	1.48747	0	0	0	1.58496
FBti0215364	1.58496	2.21462	0	0	0	0
FBgn0266448	8.88625	8.71595	8.48978	8.72539	8.58103	8.75927
FBgn0025456	8.62788	9.1671	9.10226	9.17095	9.24393	9.14814
FBgn0040602	5.4496	6.04031	5.66335	5.4496	5.43879	5.29334
FBgn0037386	7.09443	7.17578	6.86441	7.67621	7.15249	7.35073
FBti0019438	0	2.68939	0	1.58496	0	0
FBgn0051156	9.26952	9.13064	8.94029	10.1655	10.1034	10.3051
FBgn0267787	7.13046	6.3057	6.59059	6.83303	6.53218	6.67496
FBgn0037265	9.69552	9.60415	9.7324	9.50957	9.3125	9.6889
FBgn0004197	7.32927	7.72686	7.99355	7.53172	7.72741	7.22286
FBgn0085305	0	0	1.58496	0	0	0
FBgn0037857	12.6628	12.6547	12.6415	12.9048	12.7896	12.8821
FBti0063104	2.63379	2.21462	3.6201	5.4496	3.86911	5.24109
FBti0062875	2.87157	1.48747	3.08118	3.21761	2.45345	3.02075
FBgn0044810	0	3.08118	0	0	0	1.09749
FBgn0262149	7.66018	7.59776	7.72416	7.88183	7.81669	7.98134
FBgn0037955	9.98975	10.001	9.63122	9.94834	9.80377	9.96494
FBgn0037270	10.2939	10.5246	10.7381	10.3573	10.4802	10.3558
FBgn0264899	1.58496	0	2.68939	1.58496	0	2.77029
FBti0060429	0	0	0	0	0	0
FBgn0039139	11.019	10.8751	10.9996	10.9538	11.0301	10.8777
FBti0062394	0	0	0	0	0	0
FBgn0041229	0	1.48747	0	0	3.36293	0
FBgn0039286	2.63379	2.68939	2.26827	3.08118	2.26827	0
FBgn0037251	2.32193	0	1.79248	1	2.26827	2.09179
FBgn0051050	11.291	11.1477	11.1392	11.2479	11.12	11.1928
FBgn0037719	9.84412	9.65651	9.86412	9.52199	9.50887	9.73503
FBgn0267673	6.64909	6.70079	6.86441	7.76682	7.64129	7.44594
FBgn0039093	1.58496	1.48747	0	0	0	0
FBgn0016685	11.4591	11.4064	11.4308	11.298	11.2964	11.2614
FBgn0038584	8.61887	8.92451	9.2935	9.04183	9.03299	8.93934
FBgn0051337	8.69803	8.85345	8.75847	5.0476	5.77967	4.78577
FBgn0028692	13.7393	13.7747	13.8224	13.7628	13.7931	13.7595
FBgn0037727	6.6333	7.02426	6.55774	6.68329	7.15249	6.66111
FBti0062492	0	0	0	0	0	0
FBgn0002734	0	0	2.26827	2.77029	2.45345	3.1416
FBti0019351	1	0	0	0	0	0
FBgn0037563	1.58496	0	0	0	1.19499	0
FBgn0053100	11.5495	11.5838	11.5627	11.6437	11.5444	11.6701
FBti0062370	0	0	0	0	0	0
FBgn0038089	9.16149	8.99405	9.04793	9.55714	9.37707	9.75909
FBti0019298	0	0	0	0	0	0
FBgn0022800	5.737	5.70062	5.5632	6.28766	5.56568	5.24109
FBgn0051086	0	0	0	0	0	0
FBgn0026164	0	0	0	0	0	0
FBti0019300	0	0	0	0	0	0
FBgn0042105	3.24294	4.16686	3.82148	4.23144	4.23144	3.1416
FBgn0038575	12.8049	12.6433	12.7078	12.7299	12.7583	12.728
FBti0215293	0	0	0	0	0	0
FBgn0045442	0	2.21462	0	0	2.45345	0
RR48318_transposable_element	0	1.48747	0.833333	0	0	3.67666
FBgn0051404	10.8214	10.9036	11.0171	11.1208	11.0544	11.0914
FBgn0027657	7.86275	7.92422	8.02135	7.82198	7.86894	7.8545
FBgn0262823	0	0	0	0	0	0
FBgn0039240	12.2036	12.2517	12.2978	12.3869	12.3818	12.4125
FBgn0037792	8.61887	8.63799	8.37643	8.46313	8.36146	8.51625
FBgn0037560	7.80171	7.69247	8.18643	7.70057	7.70005	7.82198
FBgn0011944	0	0	0	0	0	0
FBgn0261840	0	0	0	0	0	0
FBgn0039505	9.71928	9.67075	9.37374	9.74698	9.64572	9.63818
FBgn0039790	9.58172	9.54737	9.62873	9.30765	9.59383	9.31067
FBgn0010173	12.2442	12.2385	12.2939	11.4037	11.3952	11.3105
FBti0062552	0	0	0	0	0	0
FBti0215208	1.58496	1.48747	0	0	0	0
FBgn0263002	0	0	0	0	0	0
FBgn0039527	8.56464	8.17071	8.70476	8.96837	9.5244	9.19943
RR48323_transposable_element	0	0.666667	1.58496	2.26827	1.65414	1.09749
FBgn0015570	5.01133	5.46568	5.29334	3.08118	4.16686	3.60086
FBgn0051015	4.38843	4.96577	3.6201	4.52033	3.99611	4.38843
FBgn0286035	3.58161	2.45345	1.79248	2.77029	0	2.61525
FBti0019456	0	0	0	0	0	0
FBgn0037617	8.92255	8.7125	8.99212	9.02016	9.11088	8.87414
FBgn0039748	5.48222	5.57549	5.39998	5.9617	6.08361	6.00174
FBgn0028422	6.6633	6.64417	6.50056	6.69607	6.03669	6.11839
FBti0020309	2.87157	2.68939	2.26827	1.58496	0	3.02075
FBgn0038731	4.78577	2.45345	3.36293	0	1.65414	4.23144
FBgn0038043	10.9731	10.7646	10.7128	11.1717	11.2312	11.1101
FBti0061873	0	0	0	0	0	0
FBgn0004777	4.52033	4.16686	4.71543	4.71543	5.25727	4.91872
FBgn0037293	10.1971	9.92282	9.96469	9.96279	10.0583	9.98636
RR48394_transposable_element	2.32193	2.21462	3.36293	2.26827	3.64103	2.32193
FBgn0039009	7.57132	6.61733	6.69113	7.90235	7.80388	7.90847
FBti0063885	0	0	0	0	0	1.09749
FBgn0267653	6.8416	6.53218	6.59059	6.72593	6.05856	6.42771
FBti0063766	0	0	0	0	0	0
FBgn0039766	9.23448	9.22727	9.25312	9.67294	9.61143	9.44018
FBgn0267758	5.40504	5.28188	6.09405	5.4496	5.32978	5.93021
FBgn0020546	1	3.82148	2.90368	1.58496	1.65414	1.09749
FBgn0039283	0	0	0	0	0	1.58496
FBgn0026162	0	0	0	0	0	0
FBgn0037818	9.37742	9.18879	9.15628	9.25921	9.0931	9.43213
FBtr0304502_df_nrg	0	0	0	0	0	0
FBgn0037492	6.6333	6.00852	6.05106	6.04031	6.46031	6.00174
FBti0063269	0	0	0	0	0	0
FBgn0039668	14.2903	14.2677	14.2823	14.3394	14.4049	14.3353
FBgn0014427	8.14843	8.19499	7.98737	8.5785	8.68084	8.59984
FBgn0261286	9.5528	9.64395	9.84099	9.73459	9.66221	9.76485
FBti0063749	0	0	0	0	0	0
FBgn0038282	7.69028	7.17578	7.20402	6.11839	6.6633	6.55774
FBgn0038473	10.2241	10.1948	10.2385	10.6399	10.6176	10.4216
FBgn0039016	10.7073	10.9179	10.9515	10.446	10.459	10.4426
FBgn0039067	9.71642	9.60719	9.49099	9.62587	9.60719	9.47337
RR43375_transposable_element	1.58496	0.666667	2.26827	0	3.02075	1.09749
FBgn0087012	9.6257	8.68584	8.98347	8.87414	8.4515	8.98164
FBgn0039555	10.3029	10.2664	10.4812	10.613	10.549	10.6079
FBgn0053970	10.4972	10.7376	10.7357	11.2964	11.2277	11.2435
FBgn0267711	2.32193	1.72331	2.90368	4.38843	2.77029	4.15228
FBgn0266243	1.58496	1.72331	3.82148	3.60086	3.36293	2.32193
FBti0059725	0	0	0	0	0	0
FBgn0267123	8.68465	8.19499	8.19092	7.67621	7.53951	7.22286
FBgn0085326	0	0	0	0	0	0
FBti0019390	0	0	0	0	1.65414	0
FBgn0037538	11.8033	11.7188	11.6601	11.6848	11.8431	11.8222
FBgn0086768	11.5716	11.4761	11.4789	11.5614	11.4453	11.575
RR48301_transposable_element	0	0	0	0	0	0
FBtr0445494_df_nrg	0	0	0	0	0	0
FBgn0038722	12.9003	12.8078	12.8504	12.9445	13.007	12.9526
FBtr0309591_df_nrg	0	0	0	0	0	0
FBgn0259244	9.37742	9.86269	9.73503	9.13936	8.66663	8.89871
FBgn0037481	8.82355	8.90523	8.73335	8.86793	8.77076	8.72597
FBgn0263410	3.90245	1.72331	1.58496	0	0	0
FBti0019408	1	0	0	1	0	0
FBti0061004	0	0	0	0	1.65414	0
FBti0019434	0	0	0	0	0	0
FBgn0039810	11.0112	11.0843	11.1591	11.3417	11.2672	11.2496
FBgn0040534	8.5047	8.57595	8.28296	8.5493	8.40431	8.5189
FBgn0014135	9.05864	8.76171	8.69025	8.88625	8.88625	8.97312
FBgn0039058	10.4315	10.3522	10.4471	10.5421	10.459	10.4216
FBgn0085308	8.84557	8.7125	8.68673	9.70632	9.6987	9.68654
FBti0062423	0	2.68939	3.08118	1	1.65414	0
FBgn0051119	7.14579	7.5737	6.95528	7.20705	7.29568	6.92388
FBgn0037625	0	0	0	0	0	0
FBgn0262559	10.2485	10.275	10.4314	10.1263	10.093	10.1349
FBgn0051528	12.6238	12.5519	12.4812	12.6433	12.6217	12.6193
FBgn0267708	0	1.48747	1.58496	2.77029	1.65414	0
RR46358_transposable_element	2.03814	0.666667	3.08118	1.58496	0	0
FBgn0278600	0	0	0	0	0	0
FBgn0038369	10.1017	10.0554	9.96627	9.92455	9.84099	9.92306
FBgn0039483	0	0	0	0	0	0
FBti0063150	5.01133	4.16686	4.71543	3.69448	4.23144	4.30646
FBgn0265039	8.03998	7.48673	7.87096	8.24873	7.6844	8.20634
FBti0063162	0	0	0	0	0	0
FBti0062759	1.58496	1.48747	3.21761	1.58496	1.65414	0
FBgn0040679	10.8702	10.5332	10.5379	10.9489	10.8256	10.914
FBgn0267148	1	1.48747	2.45345	1	0	0
FBti0062428	0	0	0	0	0	0
FBgn0039663	9.55952	9.45217	9.42143	9.11522	8.99119	9.12708
FBgn0046332	14.4466	14.4532	14.4017	14.5469	14.5517	14.5692
FBgn0046214	12.8308	12.682	12.6628	12.5279	12.5396	12.5454
FBti0062078	3.24294	1.48747	0	1.58496	0	1.09749
FBti0215285	0	0	0	1	0	0
FBgn0037655	13.1547	13.1644	13.2427	13.3982	13.3799	13.3592
FBgn0038692	7.91729	7.73477	7.94874	8.07505	8.09482	8.13397
FBgn0263401	7.8545	7.77115	7.31408	7.00949	6.74447	6.94818
FBgn0000036	8.2957	8.47974	8.62518	8.69888	8.4725	8.57979
FBgn0266236	1	0	0	2.77029	0	1.58496
FBgn0038397	10.214	9.80131	9.82385	9.43561	9.57363	9.61205
FBgn0037467	11.6579	11.6017	11.5809	11.7136	11.7305	11.6907
FBgn0039778	1	1.48747	1.58496	2.90368	3.36293	2.09179
FBgn0039169	9.84645	9.68506	9.66691	9.97193	10.0211	9.91734
FBgn0000015	9.52982	9.41071	9.2935	9.17306	9.17809	9.25407
FBti0063079	1.58496	0	1.58496	0	0	0
FBgn0010247	12.3456	12.3116	12.3029	11.9951	11.8492	11.9697
FBgn0037607	14.4876	14.4673	14.4568	14.5032	14.5488	14.5283
FBgn0261847	2.87157	1.48747	1.79248	0	0	0
FBgn0039449	11.1291	10.9928	10.8996	10.9307	11.0264	11.1101
FBgn0037798	10.3482	10.3555	10.3533	10.3047	10.445	10.2118
FBgn0261789	9.3354	9.58604	9.55089	9.25407	9.11088	9.37506
FBgn0002542	11.9826	11.7711	11.858	11.968	11.9567	12.0186
RR46432_transposable_element	0	0.666667	2.26827	0	0	0
FBgn0267208	0	0	0.833333	0	0	0
FBgn0015790	12.0357	12.182	12.0923	12.0257	11.9435	11.9903
FBgn0053339	5.81794	6.38209	5.77262	6.32086	6.54873	6.54355
FBgn0043799	6.2247	5.77262	6.09405	5.4496	6.00006	5.66802
FBgn0038450	7.13046	7.6407	7.66076	7.12711	7.26273	6.69607
FBti0063714	0	0	0	0	0	0
FBgn0267865	4.78577	4.16686	4.44356	4.38843	4.0685	3.43011
FBgn0051570	0	0	0	0	0	0
FBti0019429	2.03814	2.68939	1.58496	1.58496	2.26827	3.43011
FBgn0086613	11.0928	11.339	11.4205	11.5157	11.5012	11.4064
FBgn0259975	0	0	0	10.7392	10.375	10.6053
FBgn0086355	14.3537	14.3169	14.3169	14.2315	14.3169	14.2614
FBgn0263547	0	0	0	0	0	0
FBgn0037489	10.5936	10.6547	10.7533	10.778	10.7764	10.8306
FBgn0267768	0	0.666667	2.26827	0	1.19499	0
FBgn0051098	7.4793	7.23514	7.47314	7.20705	7.3615	7.25317
FBgn0037399	6.8416	5.90235	6.11839	5.61998	6.27782	6.1354
FBti0062546	0	0	0	0	0	0
FBgn0014869	9.31792	9.41735	9.71842	9.65967	9.75275	9.79504
FBti0020381	0	1.48747	0	1	0	0
FBgn0267761	2.63379	2.68939	1.79248	1	3.02075	1.58496
FBgn0286871	0	0	0	0	0	0
FBgn0003884	16.7118	16.6021	16.7277	16.6437	16.7118	16.6437
FBgn0042206	8.87561	7.99921	7.84936	7.72239	7.5737	7.98134
FBgn0029503	10.7998	10.622	10.841	10.072	9.95325	10.2094
FBgn0037322	0	0	0	0	0	0
FBgn0039806	1	2.68939	3.36293	2.53435	1.65414	0
FBti0062524	2.03814	0.666667	0	0	0	2.09179
FBti0020330	2.32193	0	0	0	0	0
FBgn0012025	2.32193	0.666667	3.99611	3.99611	1.65414	0
FBgn0051533	14.1898	14.1731	14.1689	14.2342	14.2583	14.2365
FBgn0027866	12.8139	12.9225	12.8469	13.0132	12.9497	13.0044
FBgn0267222	3.38826	3.21761	3.49928	4.30646	4.71543	4.52033
FBgn0039835	8.75064	8.35456	8.39222	8.75064	8.80049	8.87989
FBgn0037703	7.73477	7.88126	8.32869	7.75248	7.67678	7.58511
RR48336_transposable_element	0	0.666667	0	1.58496	0	0
FBgn0038952	14.5855	14.6346	14.6099	14.6634	14.6218	14.6754
FBgn0267941	0	1.72331	0.833333	3.21761	1.65414	1.58496
FBgn0039085	7.35509	6.85416	6.96875	7.13386	7.10983	7.46781
FBgn0026399	5.01133	5.00318	3.08118	0	0	1.09749
FBgn0037609	9.28715	9.38273	9.25131	9.42797	9.45792	9.63502
FBgn0012028	0	0	0	0	0	0
FBgn0010015	4.13677	4.71543	5.06943	4.7607	5.32978	5.09069
FBgn0267130	0	0	0	0	0	1.58496
FBgn0260722	8.02365	8.3144	8.47121	8.15763	8.00059	8.38213
FBgn0037304	4.44356	4.38843	4.91872	4.30646	3.02075	4.72034
FBgn0263782	12.6193	12.5822	12.5407	12.7349	12.8403	12.732
FBgn0026563	15.8889	15.9527	15.9978	16.0403	15.9875	16.0403
FBgn0051100	10.0479	10.1186	10.0198	9.68506	9.79555	9.66519
FBgn0046247	11.6277	11.6481	11.5987	11.8567	11.738	11.9002
FBgn0037739	8.91528	8.99405	9.02652	8.84557	8.92347	9.04345
FBgn0039671	0	0	0	0	0	0
FBgn0086610	4.02727	0	3.08118	4.38843	5.07978	4.23144
FBgn0039157	8.81401	8.81296	8.94323	8.49886	8.40791	8.48619
FBgn0037291	8.33246	8.14332	8.21286	7.19565	7.38266	7.15249
FBgn0039437	6.75438	6.48576	6.93851	6.04031	6.09742	6.41638
FBgn0039118	8.49795	8.20391	8.24991	8.5071	8.71991	8.49978
FBtr0309594_df_nrg	0	0	0	0	0	0
FBgn0038404	7.25021	7.0908	7.46497	6.65857	6.60251	6.97346
FBgn0043043	4.91154	4.86267	4.30646	4.52033	3.36293	5.52407
FBgn0261814	8.81401	8.42752	8.34513	9.16525	8.94006	8.97097
FBti0061786	0	0	0	0	0	0
FBgn0267191	0	0	0	1.58496	3.64103	2.32193
FBti0061689	0	0	0	1.58496	0	0
FBgn0039862	6.75438	6.90734	6.9961	6.41913	6.21545	6.15945
FBgn0039367	0	0	0	0	0	0
FBgn0261860	0	0	0.833333	2.26827	0	1.58496
FBti0059892	0	0	0	0	0	0
FBgn0015781	9.08589	9.08749	9.45181	8.83378	8.99688	8.72989
FBgn0265169	2.63379	4.16686	3.6201	0	0	0
FBgn0039158	7.42513	7.44444	7.53172	7.09443	7.12711	7.4224
FBgn0011970	0	0	0	0	0	0
FBgn0004107	7.33967	7.65019	7.71786	7.25494	7.73477	7.15249
FBti0019366	0	0	0.833333	0	0	0
FBgn0039193	3.08118	3.67666	2.90368	0	0	0
FBgn0039251	12.9424	12.8555	12.9003	12.835	12.8	12.8432
FBgn0039854	3.38826	3.90245	3.82148	3.49928	3.49928	3.80224
FBgn0051141	12.7958	12.8347	12.8905	13.1142	13.0342	13.1365
FBgn0038388	12.0503	12.0357	11.9339	12.1778	12.2193	12.1963
FBgn0039313	7.53951	7.81078	8.33246	6.74193	6.4386	6.54355
FBgn0042710	14.3645	14.2719	14.3931	14.3476	14.3908	14.373
FBti0059784	0	0	0	0	0	0
FBti0020368	0	0	0	0	0	0
FBgn0037342	10.3825	10.4208	10.3392	10.589	10.5085	10.5449
FBgn0038592	5.90592	5.46568	5.5888	5.32978	5.43879	5.19194
FBgn0039354	4.64112	4.52033	4.91872	4.35356	4.0685	3.97952
FBgn0024963	9.45997	8.89989	9.23922	9.12836	9.29461	9.29706
FBgn0267683	5.737	5.28188	6.35634	5.09069	4.98427	5.72385
FBti0061724	0	0	0	1.58496	1.19499	0
FBgn0083971	0	0	0	0	0	0
FBgn0038102	11.1118	11.0793	11.0887	11.6036	11.5676	11.5191
FBgn0038535	12.6822	12.9396	12.9187	12.8681	12.8395	12.7792
FBgn0264357	11.4018	11.4453	11.3852	11.4071	11.491	11.4722
FBgn0027492	10.7761	10.9839	10.9515	10.8192	10.8645	10.7743
FBgn0039194	0	0	0	0	0	1.58496
FBgn0026380	12.7275	12.6481	12.6783	12.7731	12.8197	12.7423
FBti0061901	0	0	0	0	0	0
FBgn0262995	6.71464	7.0497	7.49459	6.04031	5.59105	5.88157
FBgn0262411	0	0	0	0	0	0
FBgn0267229	5.52407	5.98069	5.91416	0	0	0
FBgn0038042	7.69028	7.41188	7.8965	7.79299	7.97467	7.90847
FBti0063930	0	0	0	0	0	0
FBgn0004595	10.3874	10.7232	10.5051	11.0062	11.0573	11.0022
FBgn0038651	10.9046	10.9612	11.1591	10.6664	10.6383	10.6188
FBgn0038571	0	0	0	0	0	0
FBgn0020385	10.1232	10.3535	10.2789	10.0452	10.0982	10.1226
FBgn0037761	0	0	0	0	1.65414	0
RR46410_transposable_element	0	4.23144	3.6201	1.58496	1.19499	3.1416
FBti0063829	0	0	0	0	0	0
FBgn0037876	9.56367	9.43213	9.57111	9.45181	9.46307	9.35834
FBgn0003861	5.52407	5.70062	6.05106	6.17598	5.81585	5.95759
FBgn0266415	7.37397	8.0518	8.15763	7.37397	7.69375	7.80279
FBgn0260462	13.5564	13.6944	13.7357	13.1729	13.2859	13.2288
FBgn0001281	13.2091	13.1795	13.2524	13.1327	13.1452	13.2129
FBgn0024912	6.25014	6.28766	6.62011	5.9617	6.19218	6.1354
FBgn0039467	6.95828	6.77762	6.42476	6.62011	6.62745	6.78418
FBgn0259831	0	0	0	0	0	1.58496
FBgn0026250	14.0494	14.007	13.949	14.0083	14.007	13.9747
FBgn0038893	6.91421	6.00852	6.65857	5.4496	6.16243	6.35346
FBgn0037448	8.67736	8.80513	8.62042	8.27524	8.2384	8.18152
FBgn0267109	3.90245	4.7607	4.08402	4.30646	4.16686	3.80224
FBgn0262982	10.8843	10.7952	10.8748	11.013	10.9563	11.0226
FBgn0038436	0	0	0	0	1.65414	0
FBgn0038979	13.741	13.7721	13.6838	13.6561	13.5388	13.6731
FBgn0025781	9.90119	10.0351	9.83021	9.86905	9.92718	10.0288
FBgn0262010	10.967	10.4256	10.2033	9.59993	9.36259	9.43213
FBgn0038845	2.87157	1.48747	3.21761	2.26827	3.02075	2.77029
FBgn0004510	10.2073	10.0909	10.1026	10.1239	10.1472	9.9076
FBgn0039581	11.1187	11.131	11.2543	11.0342	11.0087	10.9668
FBti0062502	0	0	0	0	0	0
FBgn0264563	11.2511	10.7915	11.1935	11.0433	10.8539	11.0087
FBgn0266173	0	0	0	0	0	0
FBgn0037720	11.7704	11.8005	11.7768	12.0483	12.0693	12.0374
FBgn0051081	1.58496	0	1.58496	0	0	0
FBgn0265253	8.28612	8.43172	8.34513	8.98139	9.08941	9.03138
FBgn0262582	11.7806	11.8757	11.802	11.9917	11.9911	12.0613
FBgn0038114	4.02727	4.44356	3.99611	5.73267	4.98427	5.11812
FBgn0037713	5.48222	5.43383	4.38843	5.56568	5.07978	5.09069
FBgn0264901	1.58496	1.48747	0.833333	1.58496	1.19499	1.58496
FBti0060337	1.58496	0	0	0	1.19499	0
FBgn0039187	10.0044	10.0933	9.93274	10.0975	10.1232	10.031
FBgn0005671	13.6188	13.6188	13.6596	13.6726	13.6829	13.6884
FBgn0267385	11.7566	11.6116	11.7871	11.5179	11.4756	11.5814
FBgn0039043	8.8888	9.02652	9.05376	8.59919	8.35747	8.70967
FBgn0039215	11.2467	11.2228	11.2224	11.2049	11.2445	11.2917
FBgn0038953	11.6031	11.5571	11.7436	10.8499	10.7831	10.8523
FBti0019395	1.58496	0	0	0	0	1.58496
FBgn0039670	2.03814	3.34001	0.833333	2.26827	0	0
FBgn0266579	10.9951	10.9216	11.0087	11.0678	11.0073	11.0423
FBgn0024555	12.271	12.4147	12.4405	12.2367	12.2873	12.2744
FBgn0264982	0	0.666667	0	0	0	1.09749
FBti0062755	2.03814	3.99611	3.6201	3.99611	3.49928	3.02075
FBgn0038611	5.32978	3.99611	4.96577	4.15228	4.64112	2.32193
FBgn0037814	11.3576	11.3983	11.3821	11.245	11.33	11.2276
FBgn0037900	13.1977	13.2742	13.1528	13.4149	13.4203	13.4086
FBti0019340	0	0	0	0	0	1.58496
FBgn0265380	2.32193	2.45345	2.45345	0	1.19499	2.09179
FBtr0304229_df_nrg	0	0	0	0	0	0
FBgn0038643	1.58496	1.48747	0	0	0	0
FBgn0086059	1	0	0	0	0	0
FBgn0002441	11.6528	11.7022	11.5898	11.7899	11.8087	11.784
FBgn0038053	9.43892	9.57702	9.41684	9.23049	9.37265	9.29099
FBgn0023212	12.3021	12.29	12.2388	12.2077	12.3121	12.29
FBgn0261838	0	0	0	0	0	0
FBgn0038820	1.58496	0	1.58496	0	1.65414	1.58496
FBgn0019828	15.5066	15.4495	15.5116	15.7444	15.6452	15.733
FBgn0039336	7.65147	7.77661	7.91129	7.55746	7.72741	7.44176
FBgn0265318	5.60773	5.52407	6.00006	5.50659	4.91872	5.76865
FBgn0063649	9.85853	10.1838	9.8846	9.13279	8.98686	9.05244
FBgn0051588	0	0	0	0	0	0
FBgn0038421	9.80773	9.94663	9.86603	9.9127	9.96158	10.0083
FBti0019380	2.87157	2.68939	0	3.60086	3.49928	3.43011
FBgn0039261	10.0778	10.0874	10.0033	9.8613	10.0044	9.80721
FBgn0264912	2.63379	3.82148	2.68939	2.77029	1.19499	3.34001
FBgn0051029	15.8783	15.6573	15.6757	16.1408	16.1712	16.1408
FBgn0267210	1.58496	0	0	0	0	0
FBgn0039577	11.8448	11.9105	11.8966	12.3217	12.2631	12.3066
FBgn0263537	0	0	0	0	0	0
FBgn0038377	13.9146	13.9371	13.9221	13.9747	14.0142	13.9443
FBti0062734	0	0	0	0	0	0
FBti0019402	0	0	1.58496	0	1.65414	2.77029
FBgn0261808	8.24117	7.69247	8.45556	7.98134	8.08966	8.02588
FBgn0039366	0	0	0	0	0	0
FBgn0267147	6.74193	6.20873	6.05106	5.73267	5.75739	5.37048
FBgn0037647	8.93299	9.27359	9.24548	8.5785	8.75064	8.81614
FBgn0039210	8.31894	8.40365	8.26757	8.08966	7.59141	7.97278
FBgn0039213	13.12	12.9779	13.07	12.9649	13.0872	13.0344
FBti0019338	0	0.666667	1.58496	1	0	0
FBti0019313	1	2.21462	1.58496	2.53435	1.65414	1.09749
FBti0215190	1	0	0	0	0	0
FBgn0264906	0	0	0	0	0	0
FBgn0038002	0	2.21462	3.49928	3.08118	1.65414	3.1416
FBgn0039832	8.05948	8.17736	7.67027	5.01133	4.91872	4.52033
FBgn0037433	9.27498	9.53766	9.42143	9.11303	9.16109	8.95779
FBgn0266064	8.31521	8.50843	8.58885	8.58219	8.38113	8.64458
FBgn0038821	7.31171	7.31942	7.08552	7.19565	7.01127	7.01679
FBgn0261287	14.8309	14.9732	14.9292	14.9852	14.9563	14.9959
FBgn0010225	10.9448	11.0843	11.1862	10.8701	10.8727	10.7484
FBti0215203	0	3.08118	1.79248	2.77029	2.26827	0
FBgn0039099	10.4536	10.4743	10.3079	9.71296	9.64395	9.70704
FBgn0037675	8.59478	8.36698	8.39791	8.61708	8.76196	8.66083
FBti0019419	0	0	0	0	0	0
FBgn0267785	5.37048	5.85312	4.71543	5.82003	6.09742	6.24213
FBgn0038686	13.533	13.4086	13.4331	13.5058	13.468	13.453
FBti0019405	1.58496	4.30646	3.6201	8.42132	8.48854	8.44029
FBgn0039655	10.9602	10.8499	10.8557	10.891	10.7526	10.6764
FBgn0267120	9.80904	9.42284	9.59976	8.99262	8.65064	9.03525
FBgn0027562	9.65651	9.518	9.55616	9.405	9.24548	9.10399
FBgn0038159	6.1354	3.49928	3.82148	0	2.45345	1.58496
FBgn0037828	13.3922	13.3724	13.3233	13.453	13.4457	13.4769
FBgn0037454	14.0847	14.0847	14.0785	14.2706	14.2706	14.249
FBgn0260386	6.26566	6.86784	6.59059	9.43333	9.57922	9.20587
FBgn0004172	4.96577	3.99611	5.00318	5.47694	5.11812	5.11812
FBgn0038510	4.30646	5.79885	4.91872	6.69607	6.69113	6.60029
FBgn0039704	9.16149	8.70476	8.61177	7.0802	8.08966	7.82939
FBgn0037949	12.7369	12.7611	12.707	12.8256	12.8193	12.7777
FBgn0039594	8.39791	8.38646	8.62788	9.96494	9.89459	9.95171
FBgn0262005	2.32193	1.48747	3.36293	0	0	2.09179
FBgn0260935	9.3906	9.21686	9.17412	9.17306	9.38483	9.04345
FBgn0266454	1.58496	0	0	0	0	0
FBgn0053783	0	2.21462	0	0	0	0
FBgn0037920	8.20224	8.10272	8.36187	8.21521	8.32279	8.08923
FBgn0260940	8.72648	8.39621	8.58219	8.73788	8.7231	8.68465
FBgn0039269	9.2245	8.94152	9.0931	9.41607	9.23283	9.31924
FBgn0037746	13.3527	13.0766	13.0804	13.2447	13.2801	13.2623
FBgn0039712	9.29747	9.04656	9.22095	9.28715	9.42423	9.27672
FBgn0266416	6.82987	6.83732	6.9961	7.0802	6.98117	6.83946
FBti0020317	0	0	0	0	0	0
FBgn0262362	2.32193	3.34001	4.08402	5.24421	3.64103	4.72034
FBgn0267132	0	0	0	0	0	0
FBti0019451	1	1.48747	0	1.58496	0	1.09749
FBtr0304403_df_nrg	0	0	0	0	0	0
FBgn0039337	9.08033	8.92746	9.07176	9.12364	9.23484	9.18775
FBgn0051023	0	0	0	0	0	0
FBgn0038486	13.9857	14.0862	14.0539	14.116	14.0966	14.1397
FBgn0259215	5.95759	5.70062	5.06943	5.9617	5.50917	5.55519
FBti0063301	0	0	0	0	0	0
FBgn0267408	12.4332	12.4187	12.4707	12.5165	12.5385	12.5842
FBti0063716	0	0	0	0	0	0
FBgn0000047	1.58496	0	3.08118	2.77029	1.19499	3.1416
FBti0019391	0	0	0	0	1.19499	0
FBtr0472824_df_nrg	0	0	0	0	0	0
FBgn0039343	12.8504	12.7074	12.7892	12.7583	12.7405	12.8021
FBgn0038196	12.5175	12.5196	12.504	12.6476	12.5715	12.659
FBgn0250846	12.7597	12.4851	12.5748	12.8203	12.8575	12.8377
FBgn0039727	14.4737	14.5908	14.6317	14.8282	14.8282	14.7948
FBgn0263565	0	0	0	0	0	0
FBti0019468	6.04392	7.29355	6.75538	2.77029	4.0685	1.58496
FBgn0040608	0	0.666667	0	0	0	0
FBgn0267652	0	0	0	0	0	0
FBgn0052939	1.58496	0	0	0	0	0
FBgn0038028	1.58496	1.48747	2.26827	1	0	0
FBgn0267811	2.87157	2.21462	2.45345	1.58496	1.65414	0
FBgn0003117	3.80224	4.71543	4.08402	4.96577	4.98427	3.67666
FBgn0051140	9.41684	9.34272	9.45792	9.02652	8.89896	8.96599
FBgn0037224	2.87157	3.82148	3.6201	4.0685	4.0685	3.43011
FBti0215297	7.26739	7.49055	7.63344	6.77762	7.02067	7.11839
FBgn0264898	0	0	0	0	0	0
FBgn0266740	0	0.666667	0	0	0	0
FBgn0004913	12.588	12.5739	12.4915	12.7435	12.7611	12.7388
FBgn0037297	10.1017	9.93826	9.90096	9.99128	9.83711	9.99434
FBgn0039626	9.8915	9.92282	9.92417	9.70236	9.70689	9.8009
FBti0215304	11.7781	11.6921	11.6409	11.8327	11.7806	11.8905
FBti0061789	1	0	0	0	0	0
FBgn0263118	5.76865	5.60994	5.88377	6.7597	6.6633	7.09773
FBgn0038275	8.53502	8.32869	8.48978	8.2992	7.98134	8.00888
FBgn0039475	0	2.21462	1.58496	2.26827	3.02075	3.86911
FBgn0039304	8.81401	8.79161	8.95319	8.59919	8.72648	8.66552
FBgn0038167	13.4906	13.4939	13.4658	13.5044	13.5442	13.4851
FBgn0038922	14.0561	14.064	14.1562	14.1367	14.1886	14.1058
FBgn0037838	8.71107	9.03525	8.83252	9.77953	9.86565	9.93309
FBgn0051019	5.01133	5.00318	5.17318	4.91872	4.52033	4.57081
FBgn0051004	9.20649	9.49802	9.52814	9.82277	10.0189	9.94772
FBgn0011904	0	0	0	0	0	0
FBgn0037689	0	0	0	0	0	0
FBgn0267203	0	0	0	0	0	0
FBti0063926	0	0.666667	0	0	0	0
FBgn0037974	5.48222	5.98069	6.46161	8.08002	8.08966	8.08923
FBgn0039153	8.14332	8.40365	7.87611	8.09482	8.30033	8.3915
FBgn0011966	0	0	0	0	0	0
FBgn0038057	6.46161	7.37397	7.12711	6.71342	6.53218	6.57549
FBgn0051157	4.23144	4.582	5.06943	8.22407	8.13737	8.02588
FBgn0046886	0	1.48747	0	0	0	0
FBgn0038968	8.17405	8.4164	8.48515	8.31558	8.28175	8.21079
FBgn0039342	4.38843	5.43383	5.9422	4.15228	4.71543	5.00318
FBgn0045469	3.80224	2.21462	3.08118	2.90368	2.45345	1.58496
FBgn0264986	5.09694	4.91154	4.71543	5.24421	4.16686	2.77029
FBgn0051321	5.93216	6.04031	5.77262	6.62011	6.51763	6.47944
FBgn0037670	7.89284	7.5737	7.90395	8.03694	7.86894	7.89189
FBti0019399	0	0	0.833333	0	0	0
FBgn0039064	6.50056	5.39445	5.3621	8.42553	8.09482	8.07741
FBgn0266233	4.78577	4.91154	4.23144	4.84636	4.23144	3.86911
FBgn0016754	11.8966	11.588	11.6373	12.0869	12.1759	12.133
FBgn0039490	3.90245	3.49928	3.90245	1.58496	3.02075	1.58496
FBgn0267926	1.58496	2.21462	0.833333	1	0	0
FBgn0003065	0	0	0	0	0	0
FBgn0038131	0	0	0	0	2.45345	0
FBgn0259212	11.3256	11.5543	11.4704	11.2261	11.3009	11.2337
FBgn0053333	2.32193	0	1.79248	2.53435	2.26827	3.43011
FBgn0038359	14.9323	14.9641	14.89	14.9959	14.9514	14.9732
FBti0062076	0	0	0	0	0	0
FBgn0012026	3.80224	3.08118	3.21761	3.21761	2.45345	2.32193
FBgn0083969	13.7747	13.672	13.7458	13.7385	13.7799	13.7385
FBgn0267866	0	0	0	0	0	0
FBgn0286926	4.23144	2.90368	3.36293	1.58496	3.02075	3.67666
FBgn0001255	6.78418	6.89524	6.55774	6.49926	6.31495	5.84542
FBgn0039200	3.58161	2.68939	4.87914	4.52033	4.98427	4.72034
FBgn0039466	9.45777	9.90216	9.87647	9.63332	9.56482	9.66719
FBgn0262483	7.19565	7.33215	7.45676	7.44377	7.40117	7.6821
FBgn0039740	9.3906	9.3354	9.5783	9.43213	9.40573	9.64087
FBgn0051523	13.9371	13.9649	13.9606	13.9521	13.9255	13.9625
FBgn0037912	7.07473	6.76437	6.67974	7.19565	6.83303	6.73964
FBgn0039234	11.4793	11.5496	11.6517	11.5047	11.6026	11.4682
FBgn0039128	9.69117	9.46373	9.42522	9.3984	9.05109	9.36182
FBgn0039510	8.58041	8.64524	8.40037	8.05948	8.4414	8.15948
FBti0062133	2.03814	2.68939	2.45345	2.53435	1.65414	0
FBti0019401	0	1.48747	0.833333	0	1.65414	2.32193
FBgn0004187	1.58496	0	0	1.58496	3.64103	0
FBgn0288846	11.4803	11.1978	11.2252	11.2406	11.3657	11.2885
FBgn0267675	5.66802	6.99822	6.54094	7.06058	7.47864	6.81214
FBgn0039348	13.4066	13.2839	13.3199	13.3889	13.4039	13.3963
FBgn0039680	8.99734	9.04656	9.07683	8.24873	8.14843	8.14843
FBgn0038200	15.669	15.7856	15.6812	15.7131	15.5606	15.7444
FBgn0039424	0	0	0	3.08118	0	1.58496
FBti0020310	7.66018	7.51639	7.81558	7.53172	7.2752	7.58511
FBgn0037415	0	0	2.26827	0	0	0
FBgn0037506	13.7642	13.7321	13.7608	13.8763	13.8559	13.8645
FBgn0266178	2.87157	1.72331	0.833333	0	0	0
FBgn0085382	6.1354	4.0685	5.7216	4.0685	5.17318	5.44149
FBgn0051288	6.53218	7.33215	7.18231	7.23514	7.39279	7.20402
FBgn0039792	15.4787	15.4893	15.462	15.1701	15.1701	15.1911
FBgn0037755	9.06714	9.22727	9.12434	9.11088	9.05109	9.06509
FBgn0039411	6.16094	6.34696	5.9422	6.21235	6.98117	6.41638
FBgn0053512	2.32193	2.45345	3.36293	3.21761	3.80224	3.1416
FBgn0260226	3.24294	4.38843	4.8215	4.0685	3.21761	3.67666
FBti0061757	0	0	0	1	0	0
FBgn0038160	0	2.21462	3.08118	0	0	0
FBgn0263460	0	0	0	0	0	0
FBti0019356	0	0	1.58496	0	0	1.09749
FBgn0038869	9.32221	9.0968	9.06488	9.6541	9.83378	9.80269
FBti0062454	0	0	0	0	0	1.09749
FBgn0037981	8.14843	7.67621	7.68326	7.86275	8.00669	7.76475
FBgn0051373	3.80224	4.582	4.52033	3.80224	4.71543	4.72034
FBgn0037358	11.1074	10.9578	11.1257	10.925	10.9787	11.1313
FBgn0265381	6.36176	6.74193	7.18231	4.88702	5.81585	4.8215
FBgn0039771	5.84542	4.96577	4.38843	1.58496	2.45345	0
FBgn0286071	8.72255	8.22407	8.34513	7.76682	8.05494	8.08923
FBti0061732	0	0	0	0	0	0
FBti0059786	0	0	0	0	0	0
FBgn0042104	7.57132	6.36176	6.93081	7.48673	7.44176	7.47864
FBgn0037555	9.66307	9.91563	9.71031	9.98724	9.88718	9.94353
FBgn0262143	2.03814	0	0	0	1.19499	0
FBti0061580	0	0	0	0	0	0
FBgn0287589	0	0	0	0	0	0
FBtr0304397_df_nrg	0	0	0	0	0	0
FBgn0285993	0	0	0	0	0	0
FBgn0040607	6.26566	6.65857	6.65857	6.82149	6.8416	6.57549
FBgn0083055	0	1.48747	0.833333	0	1.65414	0
FBgn0038248	16.1515	16.0403	16.068	16.0989	16.1214	16.0989
FBgn0000455	10.537	10.5457	10.3781	10.3395	10.4081	10.2637
FBgn0262389	0	0	0	0	0	0
FBgn0038737	6.78418	6.33566	6.59059	6.00342	6.59059	6.51646
FBgn0003944	5.28188	5.82003	5.5632	6.28766	6.19218	6.3649
FBti0061737	0	0	0	0	0	0
FBgn0267114	6.08676	5.93021	6.26566	3.69448	0	3.43011
FBgn0266240	5.64444	5.87795	6.1354	6.85416	6.50056	6.61733
FBgn0263289	12.2264	12.3493	12.313	12.0247	12.0388	12.0142
FBgn0263451	0	0.666667	3.49928	2.26827	2.77029	2.09179
FBgn0051579	0	0	0	0	0	0
FBgn0037873	10.4958	10.2561	10.3147	10.3812	10.3371	10.3925
FBgn0044871	9.54437	9.72906	9.79338	9.62952	9.86412	9.6473
FBgn0039808	4.582	5.231	4.582	5.35889	5.66335	5.09069
FBti0059805	0	0	0	0	0	0
FBgn0039259	9.3959	9.46473	9.447	9.53572	9.47828	9.52294
FBgn0000246	9.42005	9.41262	9.33109	9.20587	9.31489	9.40054
FBgn0038078	11.4544	11.1838	11.1553	12.0606	11.8798	12
FBgn0039002	9.50567	9.40232	9.77074	10.4243	10.3722	10.3858
FBgn0051342	11.3657	11.425	11.2816	10.9888	11.0385	10.9349
FBgn0038683	14.2996	14.2614	14.2601	14.3997	14.3881	14.3908
FBgn0083986	8.49795	8.30522	8.1678	8.52407	8.54185	8.3915
FBgn0037456	12.3496	12.5443	12.4567	12.4567	12.4242	12.4079
FBti0063750	2.03814	0.666667	1.58496	1.58496	0	0
FBgn0038951	8.79187	8.89819	8.59448	8.89638	9.03525	8.79887
FBgn0037894	12.9048	12.9074	12.9445	12.9832	13.0612	13.0484
FBgn0261583	8.36698	8.27744	8.30979	8.51763	8.80049	8.61953
FBti0063833	0	0	0	0	0	0
FBgn0039601	10.1207	9.98916	9.91932	9.72891	9.8009	9.93601
FBgn0286075	8.53502	7.79521	8.26757	8.06882	8.49918	8.08923
FBti0063159	0	0	0	0	0	0
FBgn0028499	8.76087	8.63799	8.7699	8.63302	8.75927	8.61953
FBtr0472818_df_nrg	0	0	0	0	0	0
FBti0020329	0	1.72331	1.58496	0	0	0
FBgn0051418	0	0	0	0	0	0
RR48343_transposable_element	0	0	1.79248	0	2.45345	0
FBgn0004901	8.28026	7.77661	7.96417	7.86275	8.04867	7.84936
FBgn0082975	1	0	0.833333	1.58496	1.19499	0
FBgn0267948	4.02727	3.99611	3.49928	4.81207	4.23144	4.23144
FBgn0266578	0	0	0	0	0	0
FBtr0309683_df_nrg	0	0	0	0	0	0
FBti0061545	4.582	4.582	4.91872	4.15228	3.86911	4.38843
FBgn0267160	0	0	0	1	0	0
FBgn0051450	9.84645	9.70219	9.78594	9.84803	9.873	9.96861
FBgn0037753	0	0.666667	2.45345	2.53435	3.21761	3.86911
FBti0019445	0	0	0	1	0	0
FBgn0266260	9.11735	8.86125	9.10892	8.92801	8.81296	8.91503
FBgn0267567	3.08118	3.49928	2.90368	2.26827	2.77029	3.60086
FBgn0013972	2.03814	3.82148	0	3.60086	2.45345	1.58496
FBgn0263929	12.5962	12.4925	12.5022	12.4383	12.4154	12.4603
FBgn0038641	0	0	0	0	0	0
FBgn0051002	2.32193	3.49928	3.08118	3.80224	3.49928	3.43011
FBgn0267944	3.58161	2.21462	0	0	0	0
FBgn0001280	12.7777	12.8377	12.7567	12.8732	12.828	12.8839
FBgn0267676	3.58161	3.08118	4.08402	3.60086	3.99611	2.32193
FBgn0039543	7.77065	8.27744	8.32869	7.51972	7.47864	7.24366
FBgn0038400	12.6718	12.6295	12.6278	12.6686	12.707	12.6005
FBgn0022344	10.6345	10.6167	10.5522	10.2308	10.5183	10.3388
FBgn0285912	3.08118	3.82148	3.82148	3.08118	1.65414	3.67666
FBgn0261993	3.24294	1.72331	0	0	0	0
FBti0019400	0	0	1.58496	1	1.65414	0
FBgn0027620	11.8833	11.9523	12.0503	11.758	11.7055	11.7062
FBgn0037895	0	2.68939	0.833333	1.58496	3.36293	1.58496
FBgn0053629	1	1.48747	0	2.53435	1.65414	0
RR48388_transposable_element	0	0	0	0	0	0
FBgn0264841	1	0	0	0	1.19499	0
FBgn0038479	7.63344	7.38991	7.69028	0	0	0
FBgn0263453	6.33851	5.737	6.31495	5.47694	6.50056	5.64444
FBti0215350	0	0	0	0	0	0
FBgn0051287	13.0203	13.0515	12.9314	13.0379	12.9035	12.9843
FBgn0037819	7.83793	8.07457	7.93988	8.24873	8.22176	8.3317
FBgn0004897	1.58496	0	0	2.26827	0	1.58496
FBgn0261885	12.9497	13.0364	12.9928	12.8934	12.8883	12.875
FBgn0266705	0	0	0	0	0	0
FBgn0263217	7.13046	6.53218	5.85312	6.09405	6.37598	6.35346
FBgn0038389	10.0808	10.0693	10.1683	10.2195	10.295	10.2183
FBgn0260003	11.1381	11.1063	11.0315	11.2007	11.2692	11.1705
FBgn0003511	0	0	0	0	0	0
FBgn0019637	0	0	0	0	0	0
FBgn0038299	7.86275	8.98808	8.84428	9.6643	9.77568	9.73778
FBti0060456	0	0	0	0	0	0
FBgn0037280	2.32193	2.45345	0	0	0	0
FBgn0026566	10.8718	10.5919	10.9498	10.7464	10.8312	10.9654
RR48349_transposable_element	0	1.48747	0	3.08118	0	1.58496
FBgn0267774	1	0	0	1	0	1.09749
FBgn0262539	0	0	0	0	0	0
FBgn0039800	3.58161	6.95621	6.77972	5.11812	5.46872	5.737
FBgn0020510	10.1338	9.96884	10.0355	11.1625	11.1168	11.1879
FBgn0038921	14.5739	14.6099	14.5692	14.6071	14.6456	14.5892
FBti0019448	2.03814	1.72331	3.36293	1.58496	1.65414	1.58496
FBgn0028833	8.91528	8.95319	9.32129	9.37304	9.17035	9.31284
FBti0060893	0	0	0	0	0	0
FBgn0013576	12.0304	12.2046	12.0712	11.8627	11.856	11.8816
FBgn0039465	9.23586	9.47287	9.5862	9.28715	9.51834	9.27008
FBgn0264324	9.82302	10.215	10.1149	10.0228	10.0848	10.0477
FBgn0283554	0	0	0	0	0	0
FBgn0040252	1.58496	2.90368	1.58496	0	0	0
FBgn0267155	1	0	0	0	1.19499	0
FBti0020352	0	0	0	0	0	0
FBti0063778	0	1.48747	1.58496	0	1.65414	1.09749
FBgn0038132	0	0	0	0	0	0
FBgn0263620	3.58161	2.68939	3.08118	1.58496	2.45345	3.67666
FBgn0266741	0	0	0	0	2.77029	0
FBti0062578	1	0	2.68939	0	0	0
FBgn0037913	9.23962	9.50567	9.54674	9.06443	9.10399	9.09614
FBgn0283438	13.8312	13.6919	13.7441	13.7747	13.8108	13.8058
FBgn0037408	8.90595	9.70704	9.47797	6.93272	6.77513	7.25317
FBti0061579	0	0	0	0	0	0
FBgn0039481	6.2247	6.24733	6.00006	5.6726	6.39378	6.64675
FBgn0028734	13.8941	13.7385	13.7467	13.9334	13.9479	13.9099
FBti0060383	0	0	0	0	0	0
FBgn0037862	14.5193	14.4426	14.5193	14.4532	14.4247	14.4638
FBgn0039080	0	0	0.833333	1.58496	3.02075	2.61525
FBgn0263835	0	0	0	0	0	0
FBti0062142	0	0	0	0	0	0
FBgn0039073	4.13677	3.34001	5.14322	3.60086	4.23144	1.58496
FBgn0039227	10.3029	10.2956	10.4422	10.4106	10.4256	10.4053
FBgn0000046	14.2342	14.3498	14.2931	14.4546	14.4673	14.4532
FBgn0267194	5.09694	4.30646	4.38843	3.60086	3.99611	3.1416
FBgn0037402	12.0551	12.0464	12.0237	12.1605	12.0118	12.1674
FBgn0267564	0	0	2.68939	1.58496	0	2.09179
FBgn0038492	7.86275	7.62724	6.89524	8.46789	8.53254	8.28253
FBgn0028837	11.0862	11.0624	10.922	10.8746	10.909	10.8807
FBgn0039480	2.63379	3.21761	2.68939	0	3.64103	3.43011
FBgn0265042	3.08118	3.99611	5.06943	5.19912	4.91872	4.87914
FBgn0051569	0	0.666667	2.90368	1.58496	0	2.61525
FBgn0260440	0	1.48747	1.58496	2.77029	2.45345	3.02075
FBgn0038586	8.72989	8.7125	8.59726	8.62612	8.56081	8.52407
FBgn0038784	5.14956	5.70062	5.7216	4.84636	4.16686	4.57081
FBgn0288809	0	0	0	0	0	0
FBti0063856	0	0	0	0	0	0
FBgn0267777	10.4346	10.385	10.2996	11.2016	11.1247	11.0608
FBgn0037676	1.58496	1.72331	3.99611	2.53435	3.36293	2.32193
FBgn0037432	12.1942	12.1989	12.0574	12.2943	12.3205	12.2596
FBgn0051272	3.80224	4.81207	4.08402	4.15228	4.0685	4.0685
FBgn0037442	12.1514	12.1883	12.1831	12.0424	12.0579	12.0914
FBgn0287601	0	0	0	0	0	0
FBgn0027508	10.3645	10.4216	10.4471	10.3241	10.2868	10.3203
FBgn0039690	6.86341	7.49738	7.29424	7.18231	6.60251	6.78418
FBgn0039675	4.91154	3.82148	3.08118	0	2.45345	3.02075
FBgn0039812	12.629	12.5464	12.6396	12.8747	12.8017	12.8469
FBgn0002629	0	0	2.26827	0	0	1.58496
FBgn0038161	0	1.48747	0	0	3.02075	0
FBgn0039462	10.6101	10.6045	10.5791	10.6802	10.5933	10.6113
FBgn0004049	11.9251	11.9681	11.939	12.1222	12.0655	12.141
FBgn0262004	8.00105	6.93674	6.33566	9.25407	9.21765	9.33483
FBgn0083985	7.24055	7.65961	6.98117	7.24619	6.95434	7.40187
FBgn0051184	6.74193	6.50056	6.70079	6.57302	6.71892	6.35346
FBgn0038964	10.0593	9.97875	10.0045	9.81367	9.98159	9.89822
FBgn0085303	11.3836	11.57	11.3733	11.5396	11.5359	11.6115
FBgn0015575	7.38196	8.31894	7.75248	6.91518	7.39279	7.22286
FBgn0020379	10.9168	11.0148	11.0016	10.3408	10.3576	10.3711
FBgn0266751	8.17943	7.91039	7.71098	7.01859	7.33452	7.06234
FBgn0003165	10.9795	10.9599	11.0375	10.6815	10.7507	10.7259
FBgn0267195	1.58496	0	0	2.26827	1.65414	3.97952
FBgn0051109	10.1534	9.77652	9.93838	9.54927	9.82994	9.82515
FBgn0267938	7.84678	7.78752	8.40365	3.99611	3.86911	2.32193
FBgn0027539	13.1644	13.0266	13.1289	13.1818	13.1539	13.169
FBgn0053092	1	1.72331	2.26827	3.08118	2.45345	3.34001
FBgn0082958	1.58496	0	0	1.58496	1.19499	0
FBgn0038142	0	2.68939	0	2.53435	1.65414	2.61525
FBtr0472728_df_nrg	0	0	0	0	0	0
FBti0059789	1.58496	0	1.58496	1	0	1.58496
FBgn0051365	9.42797	9.22968	9.08433	8.72539	8.69289	8.43234
FBti0019462	1.58496	1.48747	2.26827	0	0	0
FBgn0051356	0	0	0	0	0	0
FBgn0037371	11.1041	11.0987	11.0539	10.8976	11.0093	10.9674
FBgn0037526	8.09056	7.66896	7.83057	8.33923	8.17782	8.00105
FBgn0037874	13.2679	13.3131	13.3222	13.0983	13.1185	13.1352
FBgn0011281	2.32193	2.45345	2.90368	3.08118	1.65414	0
FBgn0039955	11.8981	12.202	12.0799	11.8477	11.726	11.8604
FBgn0038386	10.8358	10.7952	10.6555	10.9765	10.9888	10.9531
FBgn0004054	0	0	1.58496	1.58496	0	0
FBgn0039697	9.1292	9.45013	9.23007	9.30541	9.22727	9.02607
FBgn0037569	8.70476	8.61114	8.58885	8.06882	8.50773	8.53888
FBgn0037493	0	0.666667	0	0	0	0
FBgn0085327	11.5058	11.5487	11.5033	11.5428	11.5971	11.5396
FBti0063801	0	0	0	0	0	0
FBti0063291	0	0	0	0	0	0
FBgn0040670	10.5415	10.3686	10.7108	10.8807	10.7127	10.8157
FBgn0039730	10.3371	10.128	10.1336	10.1494	10.352	10.2251
FBti0064267	0	0.666667	0	0	0	0
FBtr0304494_df_nrg	0	0	0	0	0	0
FBgn0013981	12.0344	12.1348	12.1617	11.6425	11.6128	11.6749
FBti0062877	0	0.666667	0	0	0	0
FBgn0267814	5.19194	5.13253	4.8215	5.09069	4.81207	5.09069
FBgn0051475	8.47121	8.85345	8.83976	9.18556	9.10183	9.16109
FBtr0304453_df_nrg	0	0	0	0	0	0
FBgn0267807	6.36176	6.53218	6.50056	6.67014	6.46031	6.71464
FBgn0264831	3.24294	4.71543	4.64112	4.81207	4.64112	5.09069
FBgn0267790	12.8334	12.842	12.9526	12.7698	12.8117	12.816
FBgn0004898	0	0	0	0	0	0
FBgn0086663	6.68454	6.78616	6.21235	7.29355	7.18231	7.22286
FBgn0040077	0	0	0	0	0	0
FBgn0037734	12.8628	12.7719	12.8256	12.9003	12.9349	12.8747
FBti0063124	0	0	0	0	0	0
FBgn0267800	7.13046	7.61991	7.56485	8.03509	8.30033	8.0983
FBgn0266227	4.13677	3.60086	3.08118	2.53435	2.26827	0
FBgn0243514	7.49055	6.98422	7.22286	4.15228	3.86911	2.32193
FBgn0038741	8.58041	8.59634	8.57226	8.74342	8.74369	8.78972
FBgn0038583	12.1496	12.1895	12.1126	11.564	11.5308	11.4612
FBgn0037612	0	0	0	0	0	0
FBgn0051008	12.3224	12.0709	12.187	12.3533	12.3364	12.3244
FBgn0026077	8.01723	7.69952	7.80171	5.6726	5.89838	3.86911
FBti0063868	0	0	0	0	0	1.58496
FBgn0038412	7.45421	6.76437	6.73052	6.33851	6.26256	6.10133
FBtr0304297_df_nrg	0	0	0	0	0	0
FBgn0011278	7.54727	7.57953	7.39713	7.84526	7.93988	7.51639
FBti0062147	0	0	0	0	0	0
FBgn0016693	14.2264	14.1463	14.1954	14.3268	14.366	14.3394
FBtr0472761_df_nrg	0	0	0	0	0	0
FBtr0472812_df_nrg	0	0	0	0	0	0
FBgn0267958	6.04392	6.12224	5.88377	6.93272	6.98117	7.35073
FBti0061783	0	0	0	0	0	0
FBti0019281	2.63379	2.45345	0	0	2.45345	0
FBgn0051496	2.87157	1.48747	0	0	0	0
FBgn0266254	3.90245	3.60086	3.49928	3.80224	3.21761	4.0685
FBgn0039538	9.43694	9.28758	9.30985	7.96417	7.9029	7.50277
FBgn0051268	2.87157	3.60086	2.68939	3.80224	3.64103	2.77029
FBti0020312	2.32193	0	0	0	0	2.77029
FBgn0037275	6.47944	7.06058	7.28131	7.70974	7.53951	7.79299
FBgn0051201	6.74193	6.65857	7.00949	6.8416	6.75756	7.02593
FBgn0051482	12.6597	12.6217	12.6065	12.8361	12.7768	12.8181
FBgn0037307	11.8507	11.7533	11.8224	11.4648	11.4233	11.4033
FBgn0039151	4.02727	5.46568	6.02213	4.38843	2.45345	4.52033
FBgn0039114	7.82887	8.25616	8.67315	7.92042	8.33246	8.12098
FBgn0259730	0	0	0	0	0	0
FBgn0038714	8.10579	7.94179	7.87611	6.74193	7.24055	6.92388
FBti0019288	0	0	0	0	0	0
FBgn0038721	9.04608	9.1806	9.22747	9.59711	9.48498	9.47613
FBgn0266195	0	0	0	0	0	0
FBti0062173	0	0	0	0	0	0
FBgn0039747	4.52033	5.43383	5.06943	4.81207	3.02075	5.16578
RR48405_transposable_element	3.08118	3.21761	3.08118	2.26827	3.99611	3.1416
FBgn0262127	9.20103	9.75221	9.63395	9.41607	9.67222	9.489
FBgn0037810	14.3908	14.3908	14.3645	14.1198	14.0785	14.1345
FBgn0038202	10.1955	9.94834	9.90899	10.0323	9.91808	10.0351
FBgn0037669	9.51509	9.447	9.49099	10.1358	10.0567	10.0449
FBgn0039644	10.5962	10.7533	10.7998	10.8648	10.7802	10.7074
FBgn0085313	6.38209	6.83732	6.40226	6.39934	5.96738	6.02213
FBgn0037764	4.38843	4.7607	4.44356	4.15228	4.64112	3.86911
FBgn0260944	10.9168	10.6787	10.8499	10.7247	10.6613	10.743
FBgn0001311	9.94914	10.095	10.1659	9.51586	9.50887	9.28015
FBti0019341	0	0	0	0	0	1.58496
FBgn0262431	0	0	0	0	0	0
FBgn0267762	4.52033	4.7607	4.87914	5.38179	5.29334	5.09069
FBgn0000039	2.32193	3.34001	2.45345	2.26827	0	0
FBgn0264775	0	1.48747	3.08118	0	0	0
FBgn0053107	8.98188	8.86274	8.88853	8.81296	8.63799	8.79622
FBgn0261599	13.0148	13.1772	13.067	12.9473	12.8871	12.8536
FBti0062522	3.38826	3.60086	1.58496	1.91531	1.65414	2.32193
FBgn0037757	9.87844	9.75867	9.70545	9.76599	9.67222	9.82144
FBgn0039749	4.23144	4.0685	3.99611	4.84636	3.86911	5.90592
FBgn0039664	8.74597	8.67999	8.21645	9.03525	9.1234	9.15628
FBgn0038694	14.1311	14.1147	14.0966	14.1287	14.0989	14.0881
FBgn0026190	8.13903	7.73477	7.75248	7.06058	7.20402	6.96015
FBti0061078	0	0	0	0	0	0
FBgn0004863	7.09443	6.83732	6.73052	7.26587	7.22952	7.07473
FBti0019346	0	0	0	0	0	0
FBti0062925	0	0	0	0	0	0
FBgn0046874	0	1.72331	0	0	0	0
FBgn0011999	0	0	0	0	0	0
FBgn0038471	9.83378	9.75525	10.0056	10.0161	9.97941	9.92753
FBgn0024432	12.4783	12.4892	12.4183	12.6498	12.5519	12.6993
FBgn0004175	14.1545	14.0773	14.057	14.059	13.9118	14.0699
FBti0019458	1	1.72331	1.79248	1.58496	1.19499	1.58496
FBti0062193	0	0	0	0	0	0
FBgn0039381	9.27822	9.22968	9.30558	8.82173	9.02016	9.14046
FBgn0264428	6.47944	6.24733	5.91416	8.11323	7.98685	8.01403
FBgn0039881	13.0181	13.0398	13.0997	13.3126	13.2746	13.2706
FBgn0037788	6.06212	6.86784	7.26888	6.47276	6.53218	6.89622
FBgn0284418	3.90245	3.67666	3.6201	2.53435	3.49928	1.58496
FBgn0039224	0	0	0	0	0	0
FBgn0287670	5.52407	6.18891	5.9422	6.59788	6.16243	6.00174
FBgn0038058	8.27054	8.67999	7.96417	8.73788	8.80651	8.78391
FBgn0039406	10.2517	10.5101	10.4696	10.0964	10.0657	10.1711
FBgn0264427	11.8354	11.7944	11.7757	11.939	11.9472	11.983
FBti0019297	0	0	1.58496	2.26827	1.19499	0
FBgn0037234	11.4513	11.5135	11.2759	11.5446	11.4513	11.4722
FBti0061923	0	0	0	0	0	0
FBgn0265040	8.28612	8.57595	8.56712	8.35819	8.48515	8.61339
FBgn0038047	6.70079	6.75337	5.88377	6.47276	6.67974	7.19224
FBti0061676	0	0	0	0	0	0
FBgn0267810	2.63379	1.72331	3.82148	1.91531	3.02075	3.02075
FBgn0038959	3.24294	3.21761	2.45345	0	3.02075	0
FBgn0038934	15.0496	15.0692	15.0749	15.1084	15.1084	15.1084
FBgn0002522	8.17405	7.61277	8.00105	7.74481	8.24241	8.01403
FBgn0039621	2.32193	1.48747	1.58496	0	1.19499	0
FBgn0039686	8.58041	8.37643	8.40924	8.13903	8.07741	8.37607
FBgn0025825	0	0	0	0	0	0
FBti0019441	0	0	0	0	0	0
FBti0020307	6.38209	6.20873	6.38519	6.2247	6.00006	5.64444
FBti0019404	0	0	0	0	1.19499	0
FBgn0038211	2.87157	5.32978	5.21802	4.84636	5.59105	4.23144
FBgn0264825	7.13046	7.61991	8.02135	7.82998	8.00669	8.03612
FBgn0263520	1.58496	0	0	0	0	1.58496
FBgn0267746	5.40504	4.52033	4.38843	5.4496	4.91872	5.66802
FBti0020294	0	0	0	0	0	0
FBgn0039223	9.56758	9.31792	9.28208	8.801	9.17809	8.92451
FBgn0085322	7.25958	7.73477	7.37397	7.55746	7.63344	7.37397
FBgn0038405	9.5262	9.53311	9.31434	9.41607	9.43875	9.32756
FBgn0039631	10.2546	10.0828	10.2149	10.3843	10.3827	10.5841
FBgn0039741	8.30979	8.45084	8.76144	8.05948	8.06224	7.97467
FBgn0003719	2.87157	2.21462	3.82148	1.91531	3.02075	3.1416
FBgn0037382	10.8725	10.7695	10.7433	10.848	10.8191	10.7637
FBti0019467	0	0	0.833333	0	1.19499	0
FBgn0039558	9.25368	9.28111	8.99622	8.68522	8.84291	8.98634
FBgn0038678	7.49797	7.29355	6.98117	8.0306	7.40117	7.8545
FBgn0267197	0	0	0	0	0	0
FBgn0023179	5.87795	5.87795	5.82003	6.65857	6.79921	6.2247
FBgn0263406	2.32193	2.21462	2.26827	1.58496	2.45345	0
FBgn0037229	9.10336	9.51053	9.24857	9.84516	9.71427	9.72387
FBgn0029512	10.2604	10.4125	10.3693	10.2826	10.2457	10.3166
FBgn0037338	8.37643	8.26908	8.08966	7.72686	7.96605	7.72239
FBgn0267649	0	0	0	0	0	0
FBgn0264291	9.04608	8.84557	8.82508	8.89638	8.92347	9.19162
FBti0061784	3.90245	3.60086	3.21761	3.08118	3.02075	3.67666
FBgn0038798	0	2.21462	3.36293	0	0	2.32193
FBti0020297	0	0	0	0	0	0
FBgn0053096	2.87157	3.82148	3.21761	2.26827	2.26827	3.02075
FBgn0051454	4.52033	4.81207	5.91416	4.35356	6.21545	5.55519
FBgn0038925	13.3088	13.3909	13.2491	12.9464	12.973	12.933
FBti0215194	0	0	0	0	0	0
FBgn0259705	7.31942	7.02426	6.93851	7.06058	7.07473	7.29642
FBgn0004110	2.32193	3.60086	2.26827	1.58496	2.26827	3.02075
FBgn0085386	7.54727	7.65019	7.3535	6.53823	6.05856	6.26566
FBgn0002306	10.6937	10.5735	10.3872	10.1835	10.1699	10.1181
FBgn0015396	10.0409	9.78059	9.65005	10.9819	10.9802	11.0252
FBtr0445470_df_nrg	0	0	0	0	0	0
FBtr0472759_df_nrg	0	0	0	0	0	0
FBgn0045471	4.71543	5.85312	5.737	4.88702	4.31764	4.67745
FBgn0051457	8.24117	8.0423	8.04312	7.81019	8.55505	8.15174
FBti0020392	1.58496	0	0	0	0	0
FBgn0051576	0	0	0.833333	1.58496	0	0
FBgn0262180	1.58496	0	0	0	1.19499	1.09749
FBtr0304265_df_nrg	0	0	0	0	0	0
FBti0020393	0	1.72331	0	0	0	1.09749
FBgn0051159	9.99652	9.96279	9.8879	10.3933	10.2845	10.4379
FBgn0086346	12.9782	12.9793	13.0077	13.1301	13.1644	13.0913
FBgn0038541	5.84542	5.85312	5.32978	5.38179	5.56568	5.79418
FBgn0037475	5.98473	5.95759	5.98069	5.98846	6.31495	5.90592
FBgn0039425	14.3931	14.449	14.4327	14.3537	14.3855	14.3791
FBgn0015282	12.6182	12.6823	12.7148	12.6217	12.657	12.6036
FBgn0038909	13.8466	13.8933	13.8136	13.9813	13.9521	13.942
FBti0215294	0	0	0	0	0	0
FBgn0037684	2.03814	4.44356	4.23144	4.35356	4.52033	4.44356
FBgn0039212	11.9233	11.8323	11.7239	12.01	11.9874	11.9039
FBgn0029088	10.2352	10.2113	10.2183	9.75391	9.81394	9.82515
FBgn0264844	2.03814	0.666667	0.833333	1	0	1.09749
FBgn0038242	0	0	0	0	2.45345	1.09749
FBgn0267211	3.58161	2.21462	3.21761	4.15228	0	0
FBgn0051070	0	0	2.26827	0	0	0
FBgn0004189	0	0	0	0	0	0
FBtr0472811_df_nrg	0	0	0	0	0	0
FBgn0038702	0	2.45345	2.26827	0	0	2.09179
FBti0019394	0	0	0	0	0	0
FBgn0039071	14.9931	15.0325	15.0537	15.1911	15.1378	15.159
FBgn0038290	2.03814	0.666667	3.90245	5.50659	5.81585	5.93021
FBgn0051174	12.2416	12.0773	12.2281	11.7335	11.6811	11.7928
FBgn0039559	12.1583	12.0155	12.0137	12.186	12.1989	12.1924
FBgn0266413	2.03814	0.666667	3.08118	2.53435	3.64103	3.67666
FBgn0037235	10.8584	10.6524	10.593	10.6757	10.825	10.7872
FBgn0008651	4.13677	2.90368	2.68939	5.84337	5.17318	4.8215
FBgn0024273	11.968	11.9502	11.969	11.7797	11.8397	11.8301
FBti0019354	0	0	0	0	0	0
FBti0059762	0	0	0	0	0	0
FBgn0038840	6.80127	7.15331	6.56677	8.43995	8.36698	8.47121
FBgn0037881	10.1036	9.91808	10.0621	9.8613	9.87593	9.76736
FBgn0039776	9.26952	9.62387	9.4634	9.6541	9.71885	9.61081
FBgn0262365	0	0	0	1	0	1.58496
FBgn0039773	12.7888	12.801	12.7892	12.5962	12.5731	12.6081
FBgn0082979	0	0	2.68939	1	0	0
FBgn0039202	2.63379	0	0	1.58496	1.65414	2.77029
FBgn0039398	15.5241	15.4674	15.4118	15.4893	15.4674	15.5066
FBgn0264824	8.22252	8.29219	8.28296	8.83976	9.11088	8.85142
FBgn0037926	9.73934	9.81107	9.91563	9.53572	9.59632	9.55022
FBgn0025457	9.45114	9.52764	9.5783	9.06646	9.16756	9.30541
FBgn0264830	0	0	0	0	2.77029	0
FBgn0051286	12.8911	12.9542	12.8166	13.0526	12.968	13.0428
FBgn0260745	15.6255	15.8783	15.8889	15.1378	15.1984	15.1378
FBgn0262448	0	0	0	0	0	0
FBgn0038238	0	1.48747	1.58496	1.58496	0	0
FBgn0013953	8.60657	8.55769	8.27361	8.27914	8.46888	8.28253
FBgn0002631	0	0	0	0	0	0
FBgn0250823	15.7856	15.8066	15.7856	15.8567	15.8567	15.8567
FBgn0262972	10.0621	10.1977	10.2149	9.94425	10.0078	10.05
FBgn0265200	0	0	0	0	0	0
FBti0063779	1.58496	0.666667	1.79248	0	1.19499	0
FBgn0037975	8.45841	8.5173	8.40365	1	1.65414	0
FBgn0028381	6.78418	6.75337	6.44131	5.35889	5.46872	5.32978
FBgn0053191	11.4677	11.5756	11.4855	11.7403	11.8036	11.7164
FBgn0039687	8.03998	8.06352	7.8668	8.44949	7.98134	8.50499
FBgn0037749	10.9503	10.9787	11.0995	11.2123	11.3019	11.201
FBgn0038223	12.7763	12.738	12.8145	12.5375	12.548	12.5508
FBgn0026056	9.26374	9.07288	9.05066	9.0382	8.64772	8.86643
FBgn0037842	9.45523	9.39695	9.34272	9.73948	9.62373	9.53766
FBgn0004903	12.9404	12.8883	12.8181	13.0084	12.9968	12.998
FBti0019304	1.58496	2.21462	2.26827	0	2.45345	2.77029
FBgn0000003	0	1.48747	0	0	0	0
FBgn0267129	0	0.666667	0	0	0	0
FBgn0039647	4.13677	4.7607	5.25423	5.32978	4.81207	4.8215
FBgn0022349	10.9901	10.9646	10.8885	10.7593	10.7027	10.6412
FBgn0037414	0	0	0	0	0	0
FBgn0284417	4.02727	4.44356	3.90245	4.23144	4.81207	4.0685
FBgn0011945	0	0	0	0	0	0
FBgn0039273	9.04608	9.00348	9.16168	8.78391	8.94589	8.73726
FBgn0039709	8.39791	7.61991	7.63344	6.09405	5.62474	6.86441
FBgn0013276	5.95759	6.98422	6.73052	6.1354	6.77513	6.15945
FBgn0004053	1.58496	0	2.68939	2.77029	1.65414	2.09179
FBti0063748	0	0.666667	0.833333	1	0	0
FBgn0039756	9.469	9.82144	9.70332	9.36905	9.30558	9.36182
FBgn0261004	12.3006	12.4479	12.4328	12.449	12.3563	12.3911
FBgn0038128	9.40841	8.98808	8.9631	9.1642	9.11088	9.13791
FBgn0038311	12.0746	12.1222	12.1189	12.2308	12.2919	12.2077
FBti0020303	0	0	0	0	0	0
FBti0061553	0	0	0	0	0	0
FBgn0053920	0	0.666667	1.58496	0	0	0
FBtr0304424_df_nrg	0	0	0	0	0	0
FBgn0037918	11.0846	11.1028	11.0057	11.0983	11.2119	11.1586
FBgn0038874	5.60773	5.57549	5.77262	5.9617	5.87391	5.52407
FBgn0267127	3.24294	0	2.68939	2.77029	3.80224	1.58496
FBgn0263413	5.19194	5.28188	5.66335	4.96577	5.03227	5.00318
FBgn0265190	10.0778	10.1034	10.0398	10.1946	10.1094	10.1725
FBti0215298	0	0	0	1	0	0
FBgn0051413	8.91148	8.47313	8.55442	6.52963	5.69621	6.11839
FBgn0250754	14.1239	14.1345	14.1416	14.1463	14.1416	14.116
FBgn0053109	1.58496	0	1.79248	2.26827	0	3.1416
FBgn0265160	2.32193	1.48747	0	7.75248	7.92422	7.98134
FBgn0013973	5.09694	3.99611	5.46082	5.52973	5.59105	5.69621
FBti0019452	0	1.72331	0	0	1.19499	0
FBgn0037848	9.12434	9.31506	9.16756	8.46035	8.58103	8.77484
FBgn0261638	2.03814	3.90245	4.30646	2.26827	3.36293	1.58496
FBti0062610	0	0.666667	1.79248	1.58496	1.65414	1.09749
FBgn0054027	10.1995	9.99273	10.0134	10.2847	10.2231	10.2457
FBgn0023495	4.52033	4.81207	4.8215	3.99611	3.49928	3.02075
FBti0062169	0	0	0	0	0	0
FBti0060997	0	0	0	1.91531	1.65414	0
FBgn0037654	12.4703	12.5239	12.5314	12.7768	12.7352	12.6968
FBgn0039868	7.90444	8.0702	8.21286	8.0983	8.18441	7.89189
FBgn0037395	2.03814	0	3.36293	1.58496	2.45345	0
FBgn0262382	0	0	0	0	0	0
FBgn0039044	7.99254	7.93357	7.93988	7.76682	7.98685	7.83471
FBgn0037215	10.1659	10.3172	10.2132	10.1507	10.0832	10.0597
FBgn0260444	9.58285	9.73666	9.7957	9.54273	9.84607	9.68301
FBgn0038775	12.0488	11.9776	12.0152	12.1205	12.0985	12.094
FBgn0267801	2.63379	2.68939	4.08402	4.15228	4.52033	4.30646
FBgn0045761	7.64304	7.69952	7.90395	7.57009	7.52099	7.44176
FBgn0003867	5.52407	4.16686	5.39998	5.32978	5.17318	6.20199
FBti0215279	0	0	0	2.26827	3.64103	1.58496
FBgn0039257	12.724	13.334	13.333	12.5456	12.5787	12.585
FBgn0038440	2.87157	1.48747	0	0	0	0
FBgn0051028	7.8076	7.65019	7.75908	8.33431	8.27599	8.33761
FBti0215320	0	0	0	0	0	0
RR48351_transposable_element	0	0	0	0	0	1.58496
FBgn0037950	7.09443	6.68791	7.12711	7.31648	7.17231	7.79299
FBgn0037296	12.0436	11.8834	12.01	11.9776	12.0975	12.0026
FBti0215173	0	0	0	0	0	0
FBgn0083966	1	2.90368	0	1.58496	0	0
FBgn0264430	6.08676	5.85312	6.24392	6.57302	6.47944	6.6346
FBti0063873	0	0	0.833333	0	0	0
FBgn0051561	0	0	0.833333	0	1.65414	0
FBgn0013269	11.1875	11.019	11.0624	10.7668	10.7073	10.7273
FBgn0038789	1.58496	1.48747	1.58496	3.60086	4.0685	3.97952
FBtr0304413_df_nrg	0	0	0	0	0	0
FBgn0051189	0	0	0	0	0	0
FBtr0309733_df_nrg	0	0	0	0	0	0
FBgn0037942	12.5877	12.4967	12.5532	12.639	12.6857	12.6823
FBgn0086664	2.03814	1.48747	0	0	0	0
FBgn0053630	2.32193	1.48747	2.90368	3.49928	1.65414	1.58496
FBgn0270928	2.63379	3.82148	3.08118	3.80224	3.21761	3.34001
FBgn0038478	12.2744	12.2753	12.2495	12.2809	12.2566	12.271
FBgn0037852	10.3748	10.3476	10.4592	10.3874	10.3972	10.4034
FBgn0086051	0	0	0	0	0	0
FBgn0027544	0	0	0	0	0	0
FBgn0037292	2.03814	2.21462	3.08118	2.90368	3.64103	4.63169
FBgn0085466	4.02727	4.582	4.71543	2.77029	3.86911	3.67666
FBgn0038588	10.7724	10.7074	10.6802	10.9323	11.013	10.9465
FBgn0039078	6.71464	5.85312	6.50056	6.3057	6.37598	6.08676
FBti0019347	2.32193	3.34001	3.08118	1.58496	3.49928	1.58496
FBgn0038316	10.2754	10.0964	10.3147	10.2794	9.99389	10.3025
FBgn0039419	9.81394	9.84908	9.92068	9.06175	9.22727	8.95532
FBgn0043457	10.8284	10.8654	10.9292	10.6306	10.8361	10.9261
FBgn0000447	13.6106	13.4652	13.5564	13.4902	13.491	13.4919
FBgn0039500	4.71543	4.23144	4.582	2.77029	3.21761	3.43011
FBgn0045470	1.58496	1.48747	0	0	0	3.1416
FBgn0262146	1	1.48747	0	2.53435	1.65414	0
FBgn0051195	11.1786	11.5435	11.4273	11.1586	11.112	11.1534
FBgn0020238	14.4407	14.4961	14.507	14.3967	14.373	14.359
FBgn0037463	14.3107	14.3881	14.3775	14.5822	14.5328	14.566
FBgn0266181	0	0	0	0	0	0
FBti0148146	0	0	0	0	0	0
FBgn0262367	0	0	0	0	0	0
FBgn0039764	7.68326	7.72686	7.49459	8.07505	7.59141	7.92422
FBgn0039698	7.63344	7.55746	7.69952	7.11839	7.45676	7.59843
FBgn0039272	7.20705	7.29355	7.34459	7.30129	7.18231	7.62555
FBgn0037329	14.4223	14.4407	14.4604	14.4604	14.5393	14.4407
FBgn0260004	7.63344	7.91039	7.95685	6.45363	6.16243	6.15945
FBgn0262794	8.57539	8.94539	8.90688	4.81207	4.64112	4.38843
FBgn0040076	0	0	0	0	0	0
FBgn0039635	13.8842	13.779	13.7884	13.801	13.8545	13.7863
FBgn0038865	8.5047	8.56594	8.63799	7.14579	7.51182	6.38209
FBgn0028662	11.556	11.663	11.6811	11.5621	11.6446	11.5444
FBgn0039270	8.6422	8.50499	8.15338	8.13257	8.46409	8.40209
FBgn0085376	8.30488	8.62249	8.71991	8.74569	9.05549	9.12388
FBgn0051105	6.86341	6.20873	6.35634	6.80127	7.06058	7.08552
RR48386_transposable_element	0	0	0	0	0	0
FBgn0266736	2.03814	0.666667	1.58496	2.53435	1.65414	1.09749
FBgn0040208	10.8398	10.9627	10.8216	10.8738	10.8815	10.8342
FBgn0023023	7.75248	8.08523	8.0306	7.57009	7.59141	7.21344
FBgn0002780	10.873	11.0793	11.0016	10.6643	10.5315	10.6312
FBgn0038719	8.36698	8.3144	7.91729	5.19912	1.65414	3.43011
FBgn0037756	10.4382	10.5082	10.5466	10.5387	10.487	10.5936
FBgn0085324	1	0	0	0	0	0
FBgn0037485	6.26566	6.05856	5.98069	5.19912	5.73267	5.58655
FBgn0039609	1.58496	4.0685	4.64112	6.2247	6.19218	6.39934
FBgn0266372	3.80224	3.82148	4.8215	3.36293	3.99611	3.02075
FBgn0037773	9.34272	9.1234	9.10226	7.99254	7.91729	8.37607
FBgn0015222	13.8031	13.87	13.798	13.8739	13.8645	13.8763
FBgn0000552	0	0	0	0	0	1.09749
FBgn0262104	8.38646	8.91346	8.93422	8.92801	9.10399	8.92003
FBgn0040253	0	0	0	2.26827	1.65414	0
FBgn0266234	0	2.68939	0.833333	2.53435	3.99611	3.1416
FBgn0037889	13.3141	13.6793	13.536	14.4785	14.4785	14.4737
FBgn0038834	12.6052	12.5617	12.6922	12.3378	12.3611	12.3089
FBgn0037644	9.42522	9.58091	9.75988	9.61173	9.53801	9.55357
FBgn0051148	6.68454	6.13907	5.66335	8.11323	7.6491	7.55746
FBgn0039396	3.08118	4.64112	3.71373	4.96577	5.69621	4.38843
FBti0019379	0	0	0	0	0	0
FBgn0265204	2.32193	3.82148	3.08118	6.67014	5.73267	6.31629
FBgn0264493	10.3226	10.4805	10.4346	10.247	10.3417	10.3526
FBgn0037248	9.96158	10.0135	9.94401	9.77953	9.73054	9.65714
FBgn0263384	9.62358	9.64835	9.29629	9.42797	9.19781	9.41684
FBgn0038150	3.24294	2.68939	2.90368	4.38843	4.64112	4.23144
FBgn0037501	2.63379	2.21462	3.36293	3.21761	5.07978	4.52033
FBtr0309712_df_nrg	0	0	0	0	0	0
FBgn0037548	8.39257	7.72072	8.10976	7.99254	8.20714	7.96179
FBgn0000533	6.41638	4.81207	5.88377	3.99611	4.98427	4.15228
FBgn0037700	10.1065	10.0909	10.0964	9.74443	9.65531	9.6906
FBgn0037902	9.7421	9.74653	9.80282	9.95893	9.94772	10.0431
FBgn0038924	8.73664	8.76504	8.90501	9.12364	8.8586	8.79187
FBgn0039503	11.7036	11.7548	11.7707	12.0441	12.0339	12.0066
FBgn0038931	1.58496	0	0	5.6726	5.87391	6.06212
FBgn0039165	9.58366	9.66368	9.54419	9.61814	9.6903	9.60534
FBgn0038861	8.14843	8.33246	8.558	8.08966	7.96132	8.41109
FBgn0264325	9.87531	9.9138	9.72974	9.73723	9.55647	9.72823
FBgn0037324	6.70079	6.70079	5.91416	5.35889	6.03669	5.46568
FBgn0267438	5.737	5.737	5.52407	2.26827	1.65414	4.0685
FBgn0260234	0	0	0	0	0	0
FBgn0039870	7.32927	7.26109	7.41267	7.39419	7.21671	6.98982
FBgn0002940	4.52033	3.99611	3.99611	3.60086	3.36293	3.02075
FBgn0038602	4.64112	3.82148	3.6201	2.90368	3.49928	3.97952
FBgn0051301	10.258	10.1725	10.3242	10.4515	10.2921	10.3388
FBgn0261289	3.80224	2.45345	0	3.49928	2.77029	3.34001
FBgn0039360	12.5536	12.5871	12.5604	12.5519	12.6013	12.5495
FBgn0263480	2.03814	0.666667	0	1.58496	0	0
FBgn0039150	10.5277	10.3724	10.3336	11.2733	11.2796	11.2759
FBgn0037973	6.73052	6.76437	6.81214	7.26587	7.06058	6.92388
FBti0019327	0	0	0	0	1.19499	0
FBgn0262514	10.277	10.1638	10.188	10.4079	10.2075	10.2565
FBgn0039324	10.8214	9.30541	9.26196	9.61814	9.31959	9.469
FBgn0037580	15.3323	15.3323	15.3838	15.2328	15.2395	15.2464
FBgn0051278	6.91421	6.4494	6.6346	6.65857	6.55774	7.41267
FBgn0038295	6.18281	6.4494	6.42476	7.39419	7.20402	7.26739
FBgn0038847	2.32193	3.34001	0	1	0	0
FBgn0085317	4.30646	0.666667	0	4.52033	2.77029	3.67666
FBti0061708	0	0	0	0	0	0
FBgn0051071	0	0	0	0	0	0
FBgn0020407	9.06976	9.1441	9.07176	9.18942	9.24548	9.42423
FBgn0003495	8.76087	8.88069	9.02934	8.7699	8.57226	8.56433
FBgn0267215	1	0	1.58496	0	0	0
FBgn0264785	11.8118	11.8033	11.7598	11.7012	11.7124	11.6883
FBti0019407	0	0.666667	0	2.90368	0	0
FBgn0053341	3.38826	0	0	0	0	0
FBgn0260231	0	0	0	0	0	0
FBgn0019624	12.6316	12.5017	12.5157	12.6261	12.639	12.5897
FBgn0038589	0	0	0	0	0	0
FBgn0038656	11.2393	10.9023	11.1204	11.3181	11.2896	11.2506
FBgn0040493	14.0539	13.8941	13.9308	13.95	13.9938	13.9244
RR48337_transposable_element	0	0	0	1.58496	0	0
FBgn0038947	12.3769	12.3021	12.3778	12.3419	12.3748	12.4085
FBgn0039507	10.5183	10.69	10.5225	10.3438	10.1936	10.2574
FBti0020301	0	1.48747	0	0	0	0
FBgn0039415	3.80224	3.60086	2.26827	1.58496	3.64103	3.67666
FBgn0040554	0	0	0	0	0	0
FBgn0085302	4.582	5.43383	5.14322	4.81207	5.37048	4.57081
FBgn0037376	12.2694	12.3217	12.2553	12.4279	12.3636	12.318
FBgn0037941	8.18441	8.09745	7.84526	8.20996	8.25653	8.18596
FBgn0038279	7.20705	8.57226	8.75064	8.67257	8.51763	8.81614
FBti0061578	0	0	0	0	0	0
FBgn0039004	10.8923	10.6278	10.8461	10.8014	10.9617	10.8631
FBgn0267199	0	0	0	0	0	1.09749
FBgn0038752	8.75064	8.58536	8.801	8.48515	8.54185	8.57595
FBgn0038978	13.5302	13.5884	13.5522	13.5442	13.4005	13.5236
FBti0019460	0	1.48747	0	0	0	0
FBgn0265166	0	0	0	0	0	0
FBgn0267709	0	2.21462	3.08118	2.53435	4.23144	2.61525
FBgn0261996	10.4473	10.3036	10.3329	10.5321	10.3944	10.5485
FBti0059875	0	0	0	0	0	0
FBgn0037809	9.30541	9.21686	9.2992	8.5785	8.25653	8.47121
FBgn0038530	0	1.48747	2.68939	2.26827	3.36293	2.32193
FBgn0267778	1.58496	2.21462	0	1.91531	1.19499	0
FBti0061727	0	0	0	1.58496	0	0
FBgn0267766	0	0	0	0	0	0
FBgn0051522	9.34511	9.05592	8.79567	9.2948	9.18775	9.31284
FBgn0286930	0	0	0	0	0	0
FBgn0037427	5.95759	5.39445	6.00006	5.35889	4.59181	5.09069
FBgn0264902	4.13677	3.60086	3.49928	1.58496	3.36293	2.61525
FBgn0039218	7.24055	7.01219	6.93081	6.59059	6.57549	7.07473
FBgn0011596	13.6968	13.8108	13.7947	13.5712	13.5467	13.6297
FBgn0266239	7.79521	8.17736	7.8545	8.93299	8.93371	8.87633
FBgn0039217	0	0	0.833333	0	0	0
FBgn0053203	5.48222	5.09069	5.737	6.67014	7.49533	7.06234
FBgn0038472	7.97467	8.26908	8.43138	7.84526	8.01299	8.14332
FBgn0038357	12.2269	12.1385	12.2556	12.3323	12.2753	12.3351
FBgn0261504	0	0	0	0	0	0
FBgn0051575	0	0	0	0	0	0
FBgn0267672	3.24294	3.82148	4.76944	5.98846	4.98427	5.76865
FBgn0260659	8.79622	8.93958	8.89846	8.65667	8.52407	8.68465
FBgn0037890	9.38241	9.43892	9.31434	9.45013	9.66519	9.58681
FBgn0038769	6.64909	6.48576	6.93081	6.0801	7.12711	7.01679
FBti0062528	2.03814	0	0	0	0	2.09179
FBgn0037242	11.0995	10.9675	11.0887	11.2255	11.1625	11.1466
FBgn0038958	2.32193	2.68939	2.26827	3.08118	3.02075	4.0685
FBgn0037487	6.36176	5.43383	6.00006	6.49926	6.77513	6.86441
FBgn0024222	10.1428	10.2231	10.0355	9.98038	10.0388	9.97282
FBgn0261928	12.4449	12.4644	12.4383	12.718	12.6823	12.6478
FBgn0039293	9.4732	9.37742	9.48162	8.9631	8.70476	8.6696
FBgn0267788	5.32978	5.00318	5.00318	5.0476	4.7607	5.00318
FBgn0015625	12.0374	11.9005	11.92	12.1161	12.126	12.0428
FBgn0037512	12.2961	12.2961	12.2739	12.4015	12.351	12.3393
FBgn0038088	13.0968	13.0316	13.0456	13.1723	13.1075	13.1157
FBgn0040238	8.11107	8.62676	8.7134	8.13903	7.95637	8.26442
FBgn0039160	11.2307	11.1879	11.1805	11.191	11.2339	11.2665
FBgn0037650	3.08118	2.45345	3.08118	2.77029	2.45345	2.32193
FBgn0037891	14.0392	13.9183	13.9625	13.9363	13.9857	13.9521
FBgn0086053	2.32193	0.666667	1.58496	1	1.19499	2.09179
FBgn0040609	4.96577	5.43383	5.14322	4.91872	4.81207	4.67745
FBgn0037541	10.268	10.5088	10.4388	10.2551	10.2998	10.3034
FBti0063697	0	0	0	0	0	0
FBgn0046258	8.84927	8.98399	8.94753	8.75282	8.72989	8.66552
FBgn0039110	12.8	12.6879	12.8031	12.8488	12.8649	12.8289
FBgn0037590	3.08118	0.666667	0	3.36293	3.86911	3.67666
FBgn0261845	0	0	0	0	0	0
FBgn0039593	1.58496	2.21462	0	0	0	0
FBgn0039582	0	0.666667	0	0	0	0
FBgn0039784	0	3.49928	0	0	0	1.09749
FBgn0266232	7.4793	7.17578	7.51845	6.4386	6.62745	6.24213
FBgn0002732	0	0	2.68939	3.60086	0	1.58496
FBgn0265041	9.89473	9.71928	9.8221	10.2281	10.1445	10.1565
FBgn0051464	0	0	1.58496	0	2.45345	0
FBgn0011581	1.58496	0	0	0	2.45345	0
FBti0020385	5.01133	4.71543	4.16686	0	0	0
FBgn0260746	10.0044	10.1138	10.2485	9.42423	9.2624	9.32446
FBgn0267677	5.19194	4.44356	4.71543	1.58496	2.77029	2.09179
FBgn0266446	8.85661	8.69317	8.98114	8.23086	8.53254	8.62612
FBti0063795	0	0	0	0	0	0
FBti0062171	0	0	0	0	0	0
FBgn0267705	0	0	0	0	0	0
FBti0059899	0	0	0	0	0	0
FBgn0038753	2.32193	3.34001	1.58496	2.90368	3.64103	2.77029
FBgn0039387	7.42513	7.6844	7.74256	6.68329	7.29568	6.96015
FBti0019411	2.87157	3.08118	2.45345	1.58496	0	0
FBgn0038224	12.4712	12.3694	12.3572	12.3699	12.3155	12.338
FBgn0038783	2.63379	0	0.833333	0	0	0
FBgn0039525	7.78194	7.21344	6.9961	6.67014	6.60251	7.04249
FBgn0039536	4.96577	3.60086	4.30646	4.96577	5.66335	5.61522
FBgn0262444	0	0	0	0	0	0
FBti0061908	0	0	0	0	0	0
FBti0062074	0	0	0	0	0	0
FBgn0266235	0	0	0	0	0	0
FBgn0003169	9.84645	10.0425	9.88362	9.65967	9.55937	9.50304
FBgn0019960	14.6099	14.4568	14.5616	14.3881	14.4155	14.3826
FBtr0445446_df_nrg	0	0	0	0	0	0
FBgn0261842	0	0	0	0	0	0
FBti0062170	0	0	0	0	0	0
FBgn0267988	6.95828	7.24543	7.15982	6.35346	6.6633	6.46863
FBtr0445493_df_nrg	0	0	0	0	0	0
FBti0019336	5.01133	4.38843	4.8215	2.77029	0	1.09749
FBgn0267138	6.76871	6.41638	6.93081	6.74193	6.8585	7.06234
FBgn0038458	10.6847	10.7646	10.6579	11.0771	11.1346	11.0877
FBgn0259732	0	0	0	0	0	0
FBgn0037917	10.0693	10.1799	9.98942	9.58712	9.90268	9.92068
FBgn0039107	0	0.666667	0	0	0	0
FBgn0054034	4.38843	4.86267	4.91872	9.16068	9.26431	9.23484
FBgn0051526	8.38646	8.33246	8.54088	9.23049	9.20994	9.18165
FBtr0309665_df_nrg	0	0	0	0	0	0
FBgn0039116	9.06976	8.82508	8.76504	8.84976	8.7134	8.57191
FBgn0286042	5.81794	5.82003	6.52152	7.03895	6.71892	6.67496
FBgn0037697	5.37048	5.32978	5.09694	5.32978	5.17318	5.66802
FBgn0001235	5.737	5.93021	5.9422	5.16578	5.03227	5.37048
FBgn0038765	6.57549	6.95621	7.24867	6.90734	7.75908	7.25317
FBti0059783	0	0	0	0	0	0
FBti0062140	0	0	0	0	0	0
FBgn0266238	2.32193	3.49928	3.36293	0	0	1.58496
FBgn0038613	0	2.21462	2.26827	1.91531	0	0
FBgn0054008	6.08676	5.93021	5.82003	6.55774	6.62745	6.42771
FBgn0039417	9.51509	8.97124	9.20323	9.62402	9.52015	9.65109
FBgn0039385	10.4985	10.4906	10.4229	10.2627	10.3169	10.3795
FBgn0027574	10.1295	9.91222	9.81394	9.91808	9.95684	9.94132
FBgn0039137	9.33907	9.33999	9.24857	8.76616	8.86592	8.66083
FBgn0027930	0	0	0	0	0	0
FBgn0038488	14.975	14.9451	14.9563	14.9671	15.04	14.9931
FBgn0038017	3.90245	3.08118	3.6201	1.91531	2.26827	2.32193
FBgn0039265	9.42797	9.37374	9.447	9.6385	9.54737	9.68301
FBgn0265418	6.71464	6.31763	6.73052	5.69621	5.40504	6.08676
FBgn0038916	6.55509	6.05856	5.9422	5.61998	4.91872	5.66802
FBgn0037680	8.76827	9.17848	8.95583	8.72704	8.77423	8.90523
FBgn0002865	16.3437	16.4419	16.3437	16.3842	16.418	16.363
FBgn0010051	9.14389	9.45556	9.11989	9.44252	9.26431	9.34053
FBti0215185	0	0	0	0	0	0
FBgn0039065	12.4967	12.475	12.4251	12.1727	12.127	12.1233
FBgn0027784	8.87561	8.74451	8.80379	8.69317	8.82095	8.68465
FBgn0003507	9.5862	9.7615	9.70068	9.31699	9.36905	9.26739
FBti0062070	0	0	0	0	0	0
FBgn0263986	7.06058	6.96421	6.77972	6.26566	6.6633	6.66111
FBti0062462	0	0	0	0	0	0
FBgn0267135	5.90592	6.08361	5.49304	6.38209	6.60251	5.84542
FBgn0285955	11.1251	11.2419	11.1623	11.4047	11.4524	11.3703
FBgn0051279	10.562	10.4779	10.4562	10.4406	10.393	10.4254
FBgn0027579	11.8428	11.7971	11.7795	11.5293	11.5273	11.4864
FBgn0038385	8.52799	8.55769	8.62518	7.87462	8.19214	8.0702
FBti0059775	0	0	0	1	0	0
FBgn0015351	7.51845	7.43217	7.01679	7.30129	7.2843	6.97346
FBgn0038324	8.08523	8.07781	8.24044	8.41071	8.4515	8.24873
FBti0062520	0	1.72331	0	0	0	0
FBgn0259146	9.01231	9.1613	8.96934	9.38241	9.37707	9.42733
FBgn0004606	9.98181	10.1101	9.99593	10.0369	10.0388	10.05
FBgn0264916	0	0	0	0	0	0
FBgn0037553	7.78194	7.91039	7.72416	8.11323	7.92422	8.14843
FBgn0038467	8.33246	8.81614	8.61177	8.20634	8.54185	8.35233
FBgn0037939	15.9181	15.8889	15.9011	15.8889	15.9011	15.8889
FBti0215184	2.32193	2.21462	2.68939	2.26827	0	1.09749
FBti0059824	0	0	0	0	0	0
FBgn0003279	13.5261	13.5913	13.6468	13.1021	13.0847	12.992
FBgn0004597	8.51102	8.3728	8.51566	9.15419	9.04793	8.99622
FBgn0011715	9.05462	9.1387	8.81988	9.32221	9.36624	9.09834
FBgn0267953	0	0	0	0	0	0
FBgn0039290	6.50056	6.68791	6.65857	6.57302	6.71892	7.00949
FBti0019329	0	0	0	0	0	0
FBgn0039373	13.2178	13.2679	13.147	13.4457	13.3411	13.421
FBgn0003862	10.5675	10.7695	10.7579	10.6167	10.7284	10.6667
FBti0019449	0	0	0	0	0	0
FBgn0267687	8.21035	8.08966	8.12365	8.13903	7.79724	7.84936
FBgn0051551	10.0044	9.71121	9.9072	9.72695	9.7167	9.63941
FBgn0037614	10.2352	10.1232	9.96041	9.92781	9.86892	9.81989
FBgn0026616	6.61394	7.40569	7.30886	7.24619	7.56617	7.36232
FBgn0051155	8.90373	8.52799	8.57815	8.44534	8.56081	8.34513
FBgn0003134	11.1912	11.2053	11.013	10.95	11.0252	11.0345
FBgn0038805	9.88386	9.94232	9.55357	9.89769	10.0388	9.97282
FBtr0445488_df_nrg	0	0	0	0	0	0
FBgn0039055	10.5451	10.5919	10.6143	10.4743	10.5769	10.5365
FBgn0039755	3.24294	5.93021	5.46082	6.45363	6.16243	6.15945
FBgn0039620	7.50806	7.49055	7.67027	8.11323	8.30682	8.12098
FBgn0021776	2.87157	3.34001	1.58496	1.58496	1.65414	2.61525
FBti0019295	0	0	0	1	0	1.58496
FBgn0039616	4.38843	3.82148	4.16686	5.64444	4.31764	5.49304
FBgn0058182	0	0	0.833333	0	0	0
FBti0062160	0	0	0	0	0	0
FBgn0267383	13.4005	13.5125	13.4311	13.5634	13.4929	13.5121
FBgn0266248	8.90595	8.66876	8.87253	9.6385	9.54118	9.69798
FBtr0304306_df_nrg	0	0	0	0	0	0
FBgn0286034	2.87157	1.72331	0	0	2.45345	2.09179
FBgn0283546	0	0	0	0	0	0
FBgn0015230	12.1864	12.0464	12.0957	12.5611	12.6715	12.6812
FBgn0039511	15.4007	15.3513	15.3323	15.4007	15.4118	15.3901
FBgn0037566	8.76087	9.07533	8.77707	9.10205	8.87586	8.72138
FBti0019425	3.58161	5.09069	4.16686	7.03895	7.3615	7.63344
FBgn0038811	9.1495	8.98114	8.77423	8.78391	8.83352	8.79887
FBgn0038321	12.1583	12.1484	12.1847	12.429	12.4432	12.4655
FBgn0262974	6.96967	6.76437	6.70079	7.42513	7.76682	7.95732
FBgn0051274	0	0	0	0	0	0
FBgn0037220	11.5788	11.359	11.3852	11.5068	11.4513	11.5095
FBgn0266407	2.32193	1.48747	2.26827	0	0	1.09749
FBgn0266738	0	0	0	0	0	0
FBgn0037705	10.6334	10.9246	10.8138	10.7845	10.7015	10.7331
FBgn0264429	9.17709	9.32796	9.12172	9.9889	9.8537	9.85581
FBgn0039798	0	0	0.833333	1	1.65414	2.09179
FBgn0039531	8.45053	8.08523	7.71786	8.03509	7.79724	8.32656
FBgn0037279	10.817	10.7988	10.7802	10.5664	10.4936	10.539
FBgn0037621	10.0496	9.81718	10.0098	9.8047	9.86412	9.66307
FBgn0000024	7.0251	6.79921	6.79921	7.53951	7.51182	7.36232
FBgn0264712	12.2	12.1507	12.1759	12.2535	12.2782	12.2148
FBgn0011785	11.2324	11.1744	11.197	10.8718	11.1318	11.0933
FBgn0038956	4.13677	5.09069	4.52033	4.7607	5.03227	5.00318
FBgn0039838	0	4.81207	4.44356	3.21761	3.02075	0
FBgn0037921	8.74396	8.98399	8.57226	8.9563	9.01299	9.01552
FBti0019427	0	0	0	0	0	0
FBgn0267339	4.64112	4.30646	5.14322	3.80224	4.46658	4.72034
FBgn0263663	6.18281	6.09742	6.85416	3.80224	4.0685	4.15228
FBgn0266566	5.19194	4.16686	4.582	5.29334	4.0685	3.43011
FBgn0053189	12.9464	12.9424	12.968	13.042	12.9706	12.9937
FBgn0038894	1	2.90368	2.68939	3.36293	3.64103	4.30646
FBgn0039491	13.8763	13.8312	13.8659	13.8071	13.8214	13.8235
FBgn0014006	10.9119	10.7048	10.8799	10.6592	10.6023	10.6828
FBgn0015770	7.14579	7.54852	7.44732	6.74193	7.51182	7.2858
FBti0062134	0	0.666667	0	0	0	0
FBgn0037708	5.60773	5.00318	6.286	5.32978	5.46872	5.46568
FBgn0000412	13.3789	13.2013	13.167	13.3032	13.2779	13.3131
FBgn0002922	3.38826	1.48747	2.45345	1.58496	1.65414	4.23144
FBgn0267448	2.32193	0	0	1.58496	1.19499	0
FBgn0038156	6.47944	7.28131	7.36232	5.77262	6.24035	6.02213
FBgn0038330	11.697	11.6921	11.5219	11.7437	11.6793	11.7345
FBgn0038941	3.24294	3.99611	4.582	1.58496	0	0
FBtr0309635_df_nrg	0	0	0	0	0	0
FBgn0262993	4.52033	4.7607	4.08402	3.90245	4.31764	4.23144
FBgn0039054	4.78577	4.91154	4.8215	4.38843	4.98427	2.77029
FBgn0039650	5.98473	6.00852	6.21235	6.6346	6.12718	6.42771
FBgn0041224	2.32193	2.21462	3.99611	5.0476	4.39912	4.0685
FBgn0038660	6.08676	5.82003	5.79418	7.8909	7.97467	7.6821
FBgn0038718	1.58496	2.68939	3.49928	4.52033	4.59181	4.0685
FBgn0037687	7.89741	7.49738	7.50203	6.96875	6.90734	6.35346
FBgn0086060	0	0	0	0	0	0
FBti0063780	0	0	1.79248	1.58496	0	1.09749
FBgn0043012	9.06714	9.34272	9.25768	9.22155	9.10399	9.14046
FBgn0266170	0	0	0	0	0	0
FBgn0037786	4.02727	1.48747	5.17318	2.26827	1.19499	3.86911
FBgn0278604	11.0648	11.1221	11.1134	10.9293	10.9748	10.9293
FBgn0038303	9.60084	9.61479	9.59976	9.33687	9.41071	9.20142
FBtr0304199_df_nrg	0	0	0	0	0	0
FBgn0267131	7.71663	8.07781	7.90395	8.57256	8.51763	8.3972
FBgn0266175	0	0	0	0	0	0
FBgn0265063	6.1354	5.82003	6.44131	6.24035	6.21545	6.67496
FBti0062189	0	0	0	0	0	0
FBgn0040628	1.58496	1.72331	1.58496	4.15228	4.39912	2.77029
FBgn0023083	12.4855	12.5131	12.486	12.606	12.585	12.6312
FBgn0051200	4.52033	2.45345	3.36293	4.96577	5.53975	4.52033
FBgn0038214	2.87157	0	1.58496	2.26827	0	0
FBti0063222	0	0	0	1.91531	0	0
FBgn0267779	3.08118	4.38843	1.58496	0	0	0
FBgn0267105	2.63379	2.45345	1.58496	1.91531	2.45345	2.61525
FBgn0265606	10.8424	10.6787	10.6615	10.857	10.7143	10.7128
FBgn0041605	8.22252	8.07781	8.15763	8.22099	8.03694	7.9879
FBgn0027095	11.1381	10.8222	10.9481	10.9568	11.0099	10.9682
FBgn0039195	0	0	0	0	0	0
FBgn0086679	11.5202	11.262	11.3141	11.5335	11.5568	11.4371
FBtr0304237_df_nrg	0	0	0	0	0	0
FBgn0037325	12.3895	12.3966	12.3754	12.5157	12.5536	12.5107
FBgn0267724	3.38826	2.90368	3.6201	3.80224	4.16686	2.77029
FBgn0266743	3.08118	2.90368	4.30646	4.35356	4.39912	3.80224
FBti0061856	1.58496	0	0	0	0	0
FBgn0262844	2.32193	0	0	0	0	0
FBgn0015032	6.46161	6.76437	6.47424	7.2752	7.18231	7.23251
FBti0063106	4.02727	3.99611	2.26827	2.53435	3.49928	3.02075
FBgn0263768	9.04835	8.73664	8.82275	8.54605	8.74569	8.79187
FBgn0267775	5.69621	6.12224	6.24392	5.77262	5.81585	5.55519
FBgn0267681	7.89741	8.23724	7.94874	8.2384	8.43268	8.45023
FBgn0037260	3.08118	0	0	1.58496	0	1.58496
FBgn0042182	0	0	0	0	0	0
FBgn0266409	10.7216	10.6079	10.6153	10.4243	10.3905	10.5183
FBti0019282	0	0	0	0	0	1.58496
FBgn0039780	5.19194	3.34001	3.36293	3.80224	3.02075	3.1416
FBgn0051360	10.6014	10.5205	10.3686	10.1665	9.97616	10.0126
FBgn0041710	7.28131	6.83732	6.87908	7.47183	7.34112	6.82269
FBgn0051125	9.44182	9.42989	9.25429	9.65967	9.35432	9.405
FBgn0038130	5.90592	6.09742	6.1354	8.99497	9.21765	9.06509
FBgn0038012	10.1794	9.99507	9.93274	10.093	9.88059	9.90621
FBgn0039025	10.718	10.5981	10.5532	10.5983	10.6642	10.7256
FBgn0039339	0	0	0	1	0	0
FBgn0038446	7.79521	7.47314	7.80171	7.49459	7.07473	7.03699
FBgn0262846	0	0	0	0	0	0
FBti0019352	1.58496	1.48747	0	0	0	0
FBgn0263619	2.03814	2.68939	3.21761	2.77029	3.86911	3.34001
FBgn0038337	10.5738	10.4488	10.5061	9.99507	10.052	10.0388
FBti0061706	6.71464	7.33215	7.0497	7.43217	7.41188	7.46781
FBgn0266598	5.01133	5.39445	5.52407	5.91025	5.73267	5.84542
FBgn0005632	11.7673	11.9555	12.02	11.5947	11.6639	11.7022
FBgn0037933	12.0186	11.8245	11.8334	12.1068	12.0264	12.1205
FBti0059847	1	0	0	0	0	0
FBgn0037747	9.05109	9.26043	9.10442	9.44427	9.41071	9.23942
FBgn0037826	12.99	12.9192	12.9377	13.1075	13.042	13.0819
FBgn0011701	0	1.48747	2.26827	1.58496	0	3.43011
FBgn0039869	11.0093	11.0891	11.118	11.317	11.3406	11.3118
FBgn0038505	3.58161	3.49928	4.52033	2.77029	4.39912	3.1416
FBgn0038829	10.8157	10.8913	10.8489	10.2124	10.2647	10.2433
FBti0059879	0	1.48747	0	0	0	0
FBgn0264787	7.57132	8.36105	7.80171	10.7703	10.6945	10.7018
FBgn0038938	6.28766	6.33566	6.11839	5.56568	6.51763	5.44149
FBgn0264905	0	1.48747	2.45345	0	0	0
FBgn0039084	13.147	13.2706	13.3441	12.4072	12.3529	12.419
FBgn0014029	10.0293	10.3981	10.2234	10.112	10.1655	10.038
FBgn0082976	0	0	0	0	0	0
FBgn0037665	0	0	2.26827	0	0	0
FBti0060979	0	0	0	0	0	0
FBti0062793	0	0	0	0	0	0
FBgn0027503	10.9179	10.9246	10.9338	10.6862	10.6447	10.4692
FBti0061680	0	0	0.833333	0	0	0
FBgn0039879	7.06058	7.71098	7.75248	8.16358	8.14332	8.05405
FBgn0041780	0	0	0	0	0	0
FBti0062141	0	0	0	0	0	0
FBgn0262006	0	0	2.26827	1	0	0
FBgn0038032	0	0	0	0	0	0
FBgn0038771	13.1993	13.1301	13.1301	13.5952	13.6553	13.5454
FBgn0259113	8.62788	8.71595	8.58885	8.61177	8.4791	8.45707
FBgn0000557	9.78855	9.65651	9.79129	10.2195	10.2271	10.1944
FBgn0263777	8.52284	8.75064	8.56712	8.93299	8.78152	8.81614
FBgn0039376	11.4701	11.3297	11.2583	11.4734	11.4877	11.4737
FBgn0010038	5.37048	5.46568	5.5888	6.00342	5.40504	6.26566
FBgn0037227	6.85416	7.21344	6.9961	6.60888	6.53218	6.46863
FBgn0267742	6.5917	6.85416	6.40226	7.30129	7.22952	7.48673
FBgn0263625	4.30646	4.91154	4.38843	6.02213	6.16243	5.40504
FBgn0039636	10.8561	10.8289	10.74	10.8387	10.7874	10.6079
FBgn0037490	10.9761	10.9007	10.8205	11.5114	11.5816	11.5845
FBgn0002773	11.6225	11.6677	11.4642	10.8777	10.8355	10.8117
FBgn0039316	3.80224	3.49928	4.44356	2.77029	4.23144	4.0685
FBgn0037915	14.3268	14.3139	14.3353	14.5739	14.6099	14.5855
FBti0019433	0	0	0	0	1.19499	0
FBgn0039560	13.4477	13.421	13.4352	13.4895	13.5764	13.5149
FBgn0266229	8.43172	7.9879	8.04823	7.76682	7.87462	8.00669
FBgn0037398	12.9334	12.8308	12.924	12.998	12.9281	12.9464
FBti0020314	0	0	0	0	0	0
FBgn0039101	4.96577	5.32978	4.91872	5.93412	6.00006	5.85995
FBti0061858	0	0	0.833333	1.91531	0	1.58496
FBgn0038974	6.76871	6.6346	7.0497	6.4386	6.71892	6.15945
FBgn0038257	4.83821	6.39934	6.19908	7.96986	8.36146	8.32279
FBgn0267366	15.04	15.0537	15.0134	15.001	15.0236	14.9563
FBgn0263513	0	0.666667	0	0	0	0
FBgn0039007	10.7555	10.8191	10.9563	8.79622	9.00584	8.78098
FBgn0038099	9.18266	9.28111	9.55616	8.04729	8.11456	8.0306
FBgn0024321	10.5733	10.5227	10.5937	10.5279	10.5003	10.477
FBgn0042693	12.3274	12.0503	12.0689	12.0987	12.1326	12.1457
FBgn0267612	0	0	0	0	0	1.09749
FBtr0304260_df_nrg	0	0	0	0	0	0
FBgn0027951	10.7486	10.7295	10.7649	10.652	10.744	10.5802
FBgn0051334	0	0	0	0	0	0
FBgn0017550	10.0827	10.1864	10.3175	9.95893	9.83047	10.0978
FBgn0286516	11.8517	12.0975	12.035	11.5145	11.5444	11.5181
FBgn0266053	11.3181	11.3525	11.3118	10.9657	11.0252	10.9932
FBgn0261279	13.2757	13.2572	13.2273	13.2546	13.2875	13.3067
FBgn0040251	4.96577	5.13253	3.21761	4.52033	4.39912	4.78577
FBgn0038681	5.32978	6.15945	5.91416	6.33851	5.32978	6.20199
FBgn0267314	2.03814	2.68939	0	0	0	2.09179
FBgn0260005	8.71107	8.88445	8.79187	8.63213	9.13279	9.14046
FBgn0000659	0	1.48747	2.90368	1	1.65414	0
FBti0059759	0	2.21462	0	0	0	0
FBgn0037620	6.8416	7.01219	6.31495	6.38209	6.33566	6.15945
FBgn0038190	8.84557	8.94152	8.81296	8.36841	8.4515	8.36698
FBgn0263455	0	0	0	1	0	0
FBgn0038966	7.84678	8.22407	8.0306	8.25653	8.15682	7.89189
FBgn0037765	4.44356	5.00318	5.46082	5.32978	4.39912	4.63169
FBgn0262404	0	0	0	0	0	0
FBti0062536	0	0	0	0	0	0
FBti0062496	0	0	0	0	0	0
FBgn0037985	15.5542	15.5241	15.5328	15.5746	15.5818	15.5818
FBti0062606	0	0	0	0	0	0
FBgn0024330	10.1358	10.1827	10.1874	10.0637	10.3027	10.2217
FBgn0039098	10.5451	10.4711	10.5393	9.97826	10.0348	9.92068
FBgn0037369	12.498	12.3851	12.3986	12.6271	12.5528	12.5411
FBgn0011224	14.4314	14.3394	14.2948	14.0626	14.0699	14.0207
FBgn0002354	8.58918	8.16358	8.45023	8.38862	8.48515	8.35819
FBgn0267193	0	0.666667	0.833333	1	0	0
FBgn0041191	11.6338	11.4576	11.3181	11.4371	11.3771	11.5285
FBgn0261987	5.84542	5.39445	4.8215	5.64444	6.00006	5.72385
FBgn0037759	15.2158	15.1507	15.1911	15.2158	15.2464	15.2158
FBgn0012002	0	0	0	0	0	0
FBgn0038463	9.81827	9.76485	9.70068	9.62952	9.72753	9.6473
FBgn0014022	8.16862	8.47974	8.31826	8.38862	8.13084	8.30602
FBgn0000281	0	0	0	0	0	0
FBti0215188	0	0	2.26827	0	0	0
FBgn0042711	11.2039	11.1666	11.1664	11.4741	11.4591	11.5584
FBtr0472823_df_nrg	0	0	0	0	0	0
FBgn0040080	10.1017	10.0778	10.3207	9.93937	9.99389	9.84388
FBgn0039452	0	0	0	2.26827	0	0
FBgn0046689	0	0	1.58496	0	1.65414	0
FBgn0086057	1	1.72331	0.833333	0	0	0
FBgn0039192	4.23144	2.45345	3.08118	2.26827	2.26827	2.61525
FBgn0011998	0	0	0	0	0	0
FBgn0038529	3.24294	2.90368	0	5.16578	5.43879	5.61522
FBgn0038552	9.86554	9.70219	9.87647	10.0282	10.0621	9.95349
FBgn0039856	11.6423	11.5428	11.4528	11.2903	11.3221	11.3799
FBgn0005674	11.076	11.2157	11.2912	10.8387	10.9283	10.9229
FBgn0037849	6.33851	6.55774	6.05106	6.62011	6.21545	6.2247
FBgn0264694	10.7968	10.8289	10.7673	10.9317	11.0659	10.9583
FBgn0039024	6.8416	7.37397	7.54346	6.72593	6.74447	6.31629
FBgn0004087	6.1354	6.20873	5.9617	5.01133	5.69621	5.2751
FBgn0067782	0	0	0	0	0	0
FBgn0026239	11.9497	11.8642	11.8789	11.443	11.4666	11.5132
FBgn0037491	6.91421	7.132	7.58013	7.70057	7.0497	7.94179
FBgn0037710	12.9756	13.0084	12.9649	13.2129	13.2099	13.1719
FBgn0000477	5.56568	3.34001	5.14322	5.2751	4.87914	4.15228
FBtr0304362_df_nrg	0	0	0	0	0	0
FBgn0037781	8.65006	8.30522	8.47121	8.5071	8.80049	8.89276
FBgn0051573	0	0	0	0	0	0
FBgn0262858	11.425	11.1413	11.1146	11.2733	11.1906	11.239
FBgn0038107	0	0	0	0	0	0
FBgn0039059	9.96327	9.47287	9.84516	9.7196	9.62146	9.76125
FBgn0261455	0	0	0.833333	0	0	0
FBgn0038697	14.0893	14.0881	14.0467	14.1731	14.1731	14.143
FBgn0038539	13.07	13.1252	13.1055	13.1081	13.1566	13.1517
FBgn0039374	0	0	0	0	0	0
FBgn0267698	11.0962	10.9695	10.9933	10.922	10.9034	10.7596
FBgn0039066	11.2376	11.155	11.039	11.8163	11.8024	11.8236
FBgn0062412	3.38826	3.67666	2.68939	3.21761	4.31764	3.97952
FBgn0027090	10.067	10.2523	10.1979	9.8678	9.80377	9.85343
FBtr0304511_df_nrg	0	0	0	0	0	0
FBgn0267809	4.13677	1.72331	2.90368	1.91531	1.19499	1.58496
FBgn0028717	10.5962	10.4724	10.328	10.4222	10.2396	10.3809
FBgn0039470	2.87157	1.48747	1.58496	0	3.02075	2.32193
FBgn0003261	13.2859	13.305	13.2738	13.0722	13.0529	13.0007
FBti0062102	0	0	0.833333	0	0	0
FBgn0265421	6.81214	6.72593	6.77972	7.78645	7.60521	7.93988
FBgn0037843	13.3358	13.3963	13.3165	12.8334	12.875	12.8572
FBti0020321	1.58496	0	1.58496	0	1.65414	0
FBgn0038730	0	0	0	2.77029	1.19499	2.61525
FBgn0266703	6.64909	5.77262	6.65857	7.14579	7.12711	7.76475
FBgn0037618	7.98228	7.47314	7.90395	7.24619	7.15249	7.37397
FBgn0010282	11.8323	11.9617	11.8753	11.9543	11.8978	11.9582
FBgn0038738	12.9611	12.9526	12.9542	12.9782	12.963	12.9187
FBgn0003499	5.64444	4.44356	4.71543	5.50659	5.93021	5.85995
FBgn0262839	10.2104	10.2397	10.1711	10.7937	10.6733	10.7107
FBgn0039817	4.23144	4.44356	4.30646	4.44973	3.64103	4.0685
FBgn0267678	0	2.68939	0	0	0	0
FBgn0039612	4.83821	4.91154	3.82148	5.85312	4.87914	5.95759
FBgn0260779	9.46473	9.26739	9.38483	10.4131	10.4184	10.3371
FBgn0029157	14.6729	14.6537	14.6696	14.6298	14.6566	14.611
FBgn0267440	5.66802	6.24733	5.82003	6.09405	6.71892	6.02213
FBgn0020278	11.0395	11.1623	11.1413	10.8523	10.7782	10.6676
FBgn0024288	7.87512	7.25021	7.38266	6.28766	6.60251	7.19224
FBti0061711	7.59776	7.53297	7.55746	7.55746	7.50277	7.86994
FBgn0038946	0	2.21462	2.26827	2.77029	3.80224	3.97952
FBgn0083943	13.4157	13.4152	13.3285	13.5607	13.4814	13.5225
FBgn0051053	3.80224	2.90368	2.90368	10.1547	10.1504	10.0623
FBgn0027655	10.9459	11.1734	11.0544	10.3011	10.3027	10.2713
FBgn0039435	6.18281	6.64417	7.10983	8.0057	8.00669	7.90235
FBgn0266706	7.06058	7.20402	6.98117	3.36293	4.39912	2.61525
FBgn0261015	12.7204	12.5532	12.6251	12.61	12.6535	12.6502
FBgn0013995	14.4327	14.4269	14.4673	14.0392	14.0893	14.0893
FBgn0265203	0	0	0	0	0	0
FBgn0286030	3.08118	3.90245	3.71373	1.58496	0	0
FBtr0309655_df_nrg	0	0	0	0	0	0
FBgn0002906	12.6081	12.6422	12.7102	12.6075	12.659	12.7636
FBgn0082962	0	0.666667	0	0	1.19499	0
FBgn0051143	0	0	0	0	0	0
FBgn0038039	9.67571	10.1494	10.0887	9.84803	9.90119	9.82356
FBgn0262962	6.31495	6.24733	6.11839	6.19218	6.12718	6.82269
FBgn0038394	3.90245	4.91154	3.82148	5.4496	5.25727	5.2751
FBgn0037992	5.56568	5.95759	5.46082	6.59788	6.39378	6.97346
FBgn0015221	13.5171	13.6446	13.5987	13.5454	13.614	13.6297
FBgn0038261	5.28188	4.96577	5.49304	5.11812	5.11812	4.67745
FBgn0038720	9.67831	9.80837	9.9138	9.64268	9.68683	9.74036
FBgn0042205	7.13046	6.4494	5.7216	6.32086	6.50056	6.06212
FBgn0267158	4.91154	5.95759	5.63494	7.53951	7.54914	7.93988
FBgn0028436	7.51845	7.6844	7.44732	7.51972	8.18441	7.82198
FBgn0264987	4.52033	3.21761	3.08118	3.69448	5.21802	3.67666
FBgn0265315	0	2.68939	0	2.26827	0	0
FBgn0259821	7.31171	7.06765	6.93081	6.81214	7.02067	7.58511
FBgn0038872	10.3809	10.1876	10.3346	10.2512	10.3555	10.3034
FBgn0039443	0	0	3.36293	3.08118	0	0
FBgn0039131	1.58496	3.08118	0	8.36259	8.60169	8.63742
FBgn0039831	10.9324	10.9304	10.9261	11.0745	11.1494	11.1073
[truncated: 22,281 more rows]

## Sheet: Table-DEG
Table Summary of differentially expressed genes
SYMBOL	log2FoldChange	padj	change
a	-0.752879	3.51e-27	down
abd-A	0.101953	0.373365	none
Abd-B	0.256301	0.0463486	up
Abl	0.122042	0.127379	none
abo	0.112608	0.32897	none
Ace	-0.530207	0.0340228	down
acj6	-0.190658	0.025286	none
Acph-1	0.00124107	0.992041	none
nAChRalpha1	-0.0542197	0.817552	none
mAChR-A	-0.317901	0.332487	none
nAChRbeta1	-0.0288892	0.897542	none
nAChRalpha2	2.44098	0.207402	none
Act5C	0.405938	0.0147621	up
Act42A	0.0626263	0.147258	none
Act57B	0.605603	1.14e-25	up
Act79B	0.0499865	0.860297	none
Act87E	-0.270466	3.09e-13	down
Act88F	-0.424023	0.856924	none
Pfas	0.55837	1.39e-07	up
Gart	-0.0393766	0.795903	none
Adh	3.58403	0.163278	none
adp	-0.0518784	0.487532	none
Mps1	-0.0310443	0.835622	none
Ald1	-0.113912	0.00085089	none
Ama	0.398818	0.483068	none
amd	-0.432081	0.137505	none
amx	0.0360533	0.946408	none
Amy-d	-2.84949	1.3e-150	down
Amy-p	-3.5639	3.37e-132	down
AnxB9	-0.00772215	0.949039	none
AnxB10	0.047616	0.613362	none
dyw	0.673203	0.781602	none
Anp	-5.32246	6.01e-06	down
aop	1.40691	1.67e-35	up
RpLP0	0.218404	4.8e-05	none
Appl	0.669715	0.00186083	up
Aprt	-1.0653	8.21e-05	down
bru1	-0.240953	2.65e-14	down
Arl1	-0.0672611	0.659216	none
Argk	0.235964	1.34e-07	up
arm	0.0122545	0.865344	none
arr	-0.39744	2.06e-09	down
Arr1	0.740651	1.66e-16	up
ash2	0.00748538	0.952561	none
asp	-0.453906	2.65e-22	down
aub	0.792494	2.26e-23	up
aurA	-0.0455755	0.57123	none
awd	-0.512191	1.29e-23	down
Axs	1.18578	1.38e-07	up
b	-0.683032	0.185173	none
Dll	0.384017	0.367767	none
bam	0.346882	0.0756153	up
baz	0.126861	0.210763	none
bcd	-0.150494	0.713678	none
ben	0.330699	1.04e-05	up
bi	0.176638	0.594848	none
bib	-0.0846947	0.716911	none
bic	-0.0387074	0.395411	none
BicC	-0.168324	0.133088	none
BicD	0.390208	2.08e-09	up
boss	-0.713964	0.0010462	down
brm	0.41834	1.33e-06	up
brn	-0.125701	0.52263	none
Bsg25A	0.849369	0.528308	none
Bsg25D	-0.264219	0.11648	none
bsk	0.336459	1.43e-05	up
btd	-0.0639628	0.878669	none
bur	-0.131196	0.0048811	none
bw	2.98396	2.48e-26	up
by	0.468819	1.35e-05	up
c(3)G	0.121669	0.391383	none
ca	0.132311	0.0647385	none
cact	0.146474	0.0293571	none
cad	-0.1093	0.184373	none
Cam	-0.0539242	0.24931	none
capu	-0.0803906	0.014872	none
car	0.0469288	0.754283	none
CkIIbeta	-0.0572239	0.371548	none
Cat	-0.192459	2.22e-08	none
Pka-C1	0.25788	0.00373257	up
Pka-C2	-0.00278635	0.967862	none
CecA1	-2.29352	2.36e-07	down
CecA2	-2.29352	2.36e-07	down
CecA1	-1.01533	0.617842	none
CecA2	-1.01533	0.617842	none
CecC	-0.163788	0.915726	none
Cp190	0.111912	0.155297	none
Cf2	-0.109514	0.187745	none
salr	-0.726614	2.11e-35	down
cg	0.125859	0.0672816	none
Col4a1	-0.708368	0.000106942	down
ChAT	0.12689	0.86961	none
chif	0.575759	1.31e-10	up
chic	0.0763007	0.160846	none
cin	0.0534964	0.775528	none
ck	-0.161857	0.23962	none
cl	-0.225071	1.18e-05	none
Chc	-0.0536588	0.409013	none
eya	-0.377978	5.74e-07	down
clt	-0.28311	0.00733637	down
cm	-0.227936	0.207333	none
cn	-0.335307	0.932807	none
cni	-0.103902	0.343233	none
comt	-0.0301318	0.712416	none
cort	0.671331	0.177556	none
cos	0.162483	0.147207	none
Cp15	-0.0328764	0.883537	none
Cp16	1.4054	0.535448	none
Cp18	0.071162	0.911148	none
Cp19	4.40179	0.152712	none
crc	0.449704	1.38e-20	up
crm	0.27266	0.146715	none
crn	-0.537417	0.000102536	down
csw	-0.349926	1.46e-06	down
cta	0.441519	0.000247604	up
cv	-0.0388767	0.932918	none
cv-2	-0.441131	0.00241361	down
CycA	-0.180502	0.000392025	none
CycB	-0.0670974	0.334554	none
Cyt-b5-r	-0.429311	0.682596	none
D	-0.759212	1.63e-17	down
D1	-0.105007	0.0786716	none
Dab	0.449629	0.00214894	up
Sap-r	0.312215	5.99e-11	up
Ddc	-0.145343	0.311759	none
SmF	-0.0191881	0.93702	none
2023-12-01	0.222947	0.448679	none
Dfd	-0.486994	0.581261	none
Dhod	-0.0268074	0.65071	none
Hr3	-1.05066	0.627535	none
dib	0.678601	0.376004	none
ect	-1.31534	0.0166323	down
Dip-B	0.192631	9.47e-05	none
Dip-C	0.158022	0.105408	none
disco	0.131906	0.566443	none
Dl	0.672861	4.99e-07	up
Lar	0.280654	0.640986	none
Cyp6a2	2.3097	1.42e-06	up
DNaseII	0.190307	0.840387	none
dnc	0.162025	0.280802	none
dor	0.383	0.0161368	up
Pka-C3	-0.130289	0.00159999	none
dpp	0.720353	4.61e-10	up
Dr	0.664336	0.000134082	up
dsh	-0.0800626	0.130751	none
Dsk	-0.574347	0.63134	none
dsx	0.740238	1.59e-09	up
dwg	0.274969	0.190682	none
dx	0.08232	0.695075	none
e	-0.573221	1.18e-05	down
bsh	0.350182	0.916592	none
ea	1.54566	0.00700216	up
eag	0.558109	0.569483	none
eas	-0.0384542	0.641069	none
E(bx)	-0.0760315	0.191464	none
ec	0.00480716	0.97737	none
ecd	-0.156569	0.181132	none
EcR	0.290211	0.143318	none
ed	-0.0205671	0.909424	none
Edg78E	0.214485	0.812217	none
eEF1alpha2	-0.434161	1.77e-06	down
eEF2	0.266741	2.28e-17	up
eg	-0.602156	0.000117981	down
egl	0.306861	0.0123873	up
Eh	0.261136	0.941908	none
MsrA	0.195099	0.312293	none
Eip55E	0.0863428	0.562993	none
Eip74EF	0.886621	1.84e-06	up
Eip75B	0.132528	0.263938	none
emc	0.361919	0.00862439	up
ems	0.792347	0.352636	none
en	-1.67882	1.53e-17	down
ena	0.387531	0.00041296	up
Eno	0.00230305	0.969129	none
E(Pc)	-0.285437	2.46e-09	down
esc	-0.0999263	0.675625	none
Est-6	-3.58518	7.64e-202	down
eve	-5.12689	2.52e-06	down
exd	0.120496	0.211611	none
exu	-0.35624	3.55e-40	down
e(y)1	0.187582	0.307939	none
e(y)2	0.098181	0.822392	none
eyg	-2.93853	0.000444986	down
E(z)	-0.0779298	0.54563	none
CG17716	3.14723	3.5e-40	up
Fas2	0.342216	0.00100791	up
Fas3	0.194418	0.00220991	none
Fbp2	1.15781	0.0191973	up
Fcp3C	1.02023	0.182119	none
fj	2.66341	5.44e-06	up
fkh	1.63922	0.570518	none
fl(2)d	0.12121	0.328217	none
Actn	0.36853	0.000140875	up
fliI	0.116847	0.378938	none
flw	0.297442	0.0882638	up
FMRFa	0.739739	0.553998	none
fog	0.420516	0.0102541	up
for	0.518784	5.92e-13	up
FER	1.15865	2.66e-52	up
gd	0.372018	0.65096	none
fs(1)K10	0.519395	2.23e-06	up
png	-0.36494	0.493985	none
fs(1)Ya	-0.0954926	0.883537	none
fs(1)Yb	0.334634	0.0138675	up
tj	0.430424	0.0895824	up
dup	0.26087	0.0120192	up
ft	-0.184694	0.11476	none
ftz	-0.281833	0.225788	none
ftz-f1	0.409488	0.00661664	up
fu	0.747522	0.00450191	up
fw	-0.48267	0.165805	none
fy	0.0175538	0.952229	none
fz	0.348324	0.35232	none
fzy	0.178181	0.0280679	none
g	-0.0154094	0.929947	none
Gal	-0.133951	0.633788	none
bnb	-0.0870742	0.288435	none
Gapdh1	-0.0918116	0.302716	none
Gapdh2	-0.0886471	0.24285	none
Gdh	0.635363	1.64e-36	up
gdl	0.0788968	0.742016	none
Galphai	0.192376	0.0903526	none
Gbeta13F	0.178872	0.000412569	none
DCTN1-p150	0.175876	0.0356125	none
Gld	-1.383	6.77e-14	down
Glt	-1.17678	1.6e-05	down
gnu	1.65712	0.00170961	up
Galphao	0.70701	1.7e-10	up
Galphas	0.144152	0.317283	none
Got1	-0.127746	0.000606593	none
Got2	-0.057646	0.293455	none
Gpdh1	0.171064	0.102422	none
grau	-0.0573121	0.758763	none
Grd	0.370746	0.756146	none
grk	0.0781669	0.820413	none
grn	-4.73405	2.51e-20	down
gro	0.125881	0.0189469	none
Gs1	3.22092	7.78e-83	up
Gs2	0.508804	1.09e-15	up
gsb-n	-2.65804	8.59e-63	down
gsb	-1.69689	0.00230305	down
GstD1	0.476114	8.02e-35	up
gt	2.68564	0.328269	none
h	-0.12126	0.807378	none
H	0.332766	4.55e-05	up
H2.0	-1.50924	0.0164277	down
halo	0.408051	0.670335	none
hay	-0.0325435	0.844307	none
hb	0.631646	0.252605	none
her	0.847488	1.68e-08	up
Hex-A	0.177238	0.000605511	none
Hex-C	0.975636	0.00762331	up
hfw	0.382234	7.38e-05	up
His2Av	-0.048243	0.446739	none
hook	0.0548323	0.641069	none
Hmr	-0.0679879	0.576714	none
Hn	2.09883	0.00204788	up
Hrb98DE	-0.111606	0.000560446	none
Hsc70-1	-0.254735	1.54e-11	down
Hsc70-2	-0.175392	7.39e-09	none
Hsc70-3	-0.0627279	0.117558	none
Hsc70-5	0.0153666	0.75111	none
Hsf	-0.136128	0.0419789	none
Hsp23	-0.447852	8.4e-10	down
Hsp26	-0.185606	4.11e-05	none
Hsp27	0.338724	4.34e-12	up
Hsp67Ba	0.0302652	0.960781	none
CG4456	-0.0375697	0.763556	none
Hsp67Bc	0.278895	0.383856	none
Hsp68	0.210863	1.96e-07	none
Hsp83	0.0451776	0.173054	none
lncRNA:Hsromega	1.1855	6.03e-38	up
hth	0.750152	0.100163	up
Ide	-0.144242	0.00911711	none
Idh	0.04342	0.429036	none
if	0.275215	0.00730121	up
ImpE1	-1.35033	0.0174557	down
ImpE2	1.94148	0.467834	none
ImpE3	0.570851	0.101399	up
ImpL1	1.55173	0.400014	none
ImpL2	-0.853479	0.000921673	down
Ldh	-0.089863	0.450629	none
in	-0.535235	0.429451	none
inaD	1.85059	0.191872	none
inv	-1.79697	2.55e-115	down
ix	0.313604	0.608747	none
janA	-0.133492	0.00426704	none
janB	0.00255524	0.969558	none
Jra	0.77451	2.52e-33	up
kar	0.594068	0.00435906	up
kay	0.0120879	0.939088	none
kel	0.0325666	0.666304	none
Khc	0.15315	0.0415238	none
kkv	0.674088	4.33e-10	up
kl-2	-0.770986	2.8e-20	down
klar	-0.0311674	0.742793	none
kn	0.0703158	0.950332	none
kni	0.141294	0.801469	none
knk	0.334447	0.581768	none
knrl	-1.2431	0.000448837	down
kto	-0.251573	0.000151353	down
Kr	0.161448	0.618935	none
kz	-0.143835	0.538897	none
Mybbp1A	0.283644	0.00236535	up
egh	-0.0934346	0.43657	none
l(1)10Bb	0.136458	0.137763	none
Hlc	0.52665	8.66e-06	up
Grip91	-0.164009	0.176873	none
dlg1	0.363896	2.23e-06	up
ifc	0.18377	0.00214847	none
eIF4A	0.0691367	0.0855645	none
Arpc1	-0.107168	0.0413054	none
Sos	0.270812	0.00050512	up
Pgant35A	2.73149	0.233965	none
CIAPIN1	-0.0236733	0.831122	none
stc	-0.0863389	0.0779931	none
wor	2.50097	0.0353126	up
Mtr4	-0.0113836	0.903425	none
Gli	0.425863	0.000856378	up
ND-B17	0.00362966	0.979332	none
wek	0.0288522	0.902919	none
Ca-alpha1D	-1.08471	4.36e-75	down
Cyp303a1	0.87658	4.25e-05	up
crp	0.360148	1.97e-05	up
mRpL4	0.00857274	0.967059	none
l(2)37Bb	-0.112703	0.127866	none
Catsup	0.0362108	0.667487	none
Lim3	-0.0353279	0.772477	none
l(2)37Cc	-0.0496513	0.329534	none
CG10561	0.0718462	0.0675464	none
swm	0.191851	0.00189998	none
AspRS	0.201941	0.229473	none
l(2)gl	-0.150503	0.0282211	none
CG5504	-0.0499177	0.309416	none
dre4	-0.111381	0.0349304	none
l(3)73Ah	-0.109846	0.241309	none
Prosbeta6	-0.0771863	0.203554	none
sas	0.419566	6.22e-06	up
l(3)87Df	0.0615512	0.79635	none
dco	0.187181	0.00057592	none
hyd	-0.138804	0.00167809	none
l(3)mbn	0.629954	0.610697	none
l(3)mbt	-0.167961	0.00431902	none
sti	-1.03212	1.58e-70	down
pho	-0.112397	0.0357279	none
lab	0.00703672	0.982387	none
lace	0.0559357	0.660868	none
Lam	0.0282145	0.68845	none
LanA	0.232564	0.0294446	up
Lcp2	0.608025	0.590793	none
Lcp3	0.284297	0.915981	none
lds	-0.123457	0.0824668	none
robo2	0.0565579	0.864794	none
lin	0.0634966	0.647552	none
Lsp1beta	5.71124	7.95e-05	up
Lsp1gamma	1.18454	0.0499709	up
Lsp2	0.19218	0.869539	none
lt	0.231529	0.000573409	none
Rab32	-0.0987369	0.241658	none
Mal-A2	-0.569854	0.407415	none
Mal-A1	2.9469	0.320567	none
sens	-0.264204	0.163058	none
lz	1.0139	0.432854	none
m	-1.15189	0.155598	none
RpL36	0.240611	5.97e-05	up
RpS5a	0.3775	6.57e-19	up
E(spl)m2-BFM	0.367972	0.871829	none
RpLP1	0.155256	0.00439422	none
E(spl)m3-HLH	0.700636	0.370774	none
RpS3	0.356874	3.29e-10	up
RpL32	0.353113	1.04e-07	up
E(spl)m7-HLH	0.206764	0.951194	none
Rcc1	-0.292993	2.6e-08	down
mal	-0.411494	0.0499866	down
mam	0.0343677	0.741272	none
Map205	-0.0848888	0.0417528	none
twe	-0.0666626	0.155995	none
mei-9	-0.312855	0.115356	none
mei-218	1.755	0.12903	none
mei-S332	-0.0272789	0.693531	none
mei-W68	-0.148414	0.676436	none
Men	-0.23142	3.27e-14	none
Met	0.20145	0.239181	none
E(spl)malpha-BFM	-1.03512	0.716865	none
E(spl)mbeta-HLH	-0.243321	0.876977	none
E(spl)mdelta-HLH	-2.05295	0.318289	none
mago	-0.128302	0.465402	none
Mlc1	0.359405	0.000296422	up
Mlc2	0.720789	5.16e-26	up
mle	0.118841	0.174812	none
msl-3	-0.0138983	0.910555	none
mnd	0.317033	0.175023	none
mod	0.36192	6.84e-06	up
mod(mdg4)	0.0677988	0.382317	none
mor	0.305769	9.52e-05	up
Rpn8	0.0644881	0.322948	none
Mp20	0.228829	0.0269101	none
mr	-0.427827	4.07e-17	down
ms(3)K81	-0.254328	0.0189413	down
sa	-0.0917009	0.338966	none
Acp26Aa	-0.496635	0.765614	none
Acp26Ab	0.969917	0.764211	none
Mst87F	-0.0316664	0.641435	none
Mst98Ca	-0.0298753	0.527824	none
MtnA	1.61936	5.14e-32	up
mu2	0.138132	0.0612038	none
mud	-0.127087	0.934612	none
mus101	-0.112038	0.353812	none
mus201	-0.20813	0.0248003	none
DNApol-zeta	0.232368	0.0134426	up
mus301	0.316637	0.0128275	up
mus304	-0.181179	0.107544	none
DNApol-theta	-0.211763	0.0158543	none
Blm	-0.0770713	0.216627	none
na	0.563303	2.86e-05	up
Atpalpha	0.184001	0.000973584	none
nau	-0.279803	0.887425	none
ncd	0.0628132	0.478089	none
ndl	0.946089	0.00484761	up
nec	0.366071	0.0776215	up
net	-0.0492024	0.756319	none
neur	0.292161	0.0451912	up
ninaB	0.587242	0.378938	none
ninaC	0.110704	0.870106	none
ninaD	2.42956	0.0151107	up
ninaE	1.10179	0.213515	none
slou	4.12826	0.0148686	up
nkd	0.472348	0.0109875	up
nod	-0.387552	0.394739	none
nos	0.0810122	0.739667	none
numb	-0.724046	1.38e-47	down
odd	-0.536503	0.126676	none
okr	0.0446222	0.823532	none
opa	0.766501	0.598203	none
or	0.155104	0.350694	none
ord	-0.466871	4.44e-18	down
ort	1.04008	0.0922108	up
osp	0.373076	0.00268907	up
otu	-0.140206	0.553169	none
ovo	0.393117	0.2742	none
pbl	-0.273507	0.000138929	down
Pc	0.293759	0.179385	none
Pcl	0.0702227	0.354824	none
Pcp	-0.389745	0.768911	none
pcx	0.127105	0.0841664	none
peb	-0.349508	4.55e-07	down
CG9757	0.872326	0.656172	none
Fib	0.115647	0.114105	none
per	-0.696314	0.00153066	down
Pfk	-0.165963	3.1e-06	none
Pgi	-0.128429	0.000726356	none
Pgm1	0.501556	4.28e-05	up
Raf	0.151685	0.350967	none
phr	0.331802	0.0862056	up
pim	0.256434	0.000301421	up
pip	2.33166	1.38e-29	up
pk	0.0154799	0.968879	none
Pkc53E	0.998034	0.0126605	up
Pkc98E	0.051624	0.751819	none
plu	0.460672	0.346419	none
pn	0.0443562	0.822823	none
pnr	-0.302145	0.743247	none
pnt	0.424867	0.14503	none
polo	-0.369282	6.31e-27	down
Poxm	0.378639	0.00442375	up
Poxn	4.45424	6.34e-20	up
Pp1-13C	-0.0840115	0.076791	none
Pp1alpha-96A	0.109139	0.207414	none
Ppn	-2.14614	6.97e-59	down
PpV	-0.00959813	0.967059	none
PpY-55A	0.0569014	0.458887	none
pr	0.303931	0.0953776	up
prd	0.486838	1.7e-08	up
Prm	0.604744	9.44e-13	up
CG2841	-0.0546844	0.180971	none
Pu	-0.209453	0.752534	none
pum	0.252788	0.000416236	up
put	0.388724	0.000317876	up
pwn	-0.538671	0.0344292	down
px	0.177165	0.0339337	none
qua	-0.368384	3.49e-31	down
r	-0.16815	0.00376352	none
ras	0.436816	0.00129847	up
Ras85D	0.0954419	0.366081	none
Ras64B	0.000116042	0.999624	none
raw	0.266257	0.0198874	up
rb	0.192853	0.00922339	none
rdgB	0.00273425	0.964663	none
rec	0.46917	0.179908	none
ref(2)P	-0.0409655	0.476234	none
Rh2	-0.0724483	0.93782	none
Rh3	-6.14983	0.000278946	down
Rh4	0.191992	0.2923	none
rib	-0.0121055	0.898627	none
rk	0.0600658	0.938287	none
rl	0.162473	0.247167	none
r-l	0.589818	0.00835153	up
Rm62	0.183964	3.47e-06	none
ro	-0.837053	0.0304697	down
rod	-0.0446138	0.771792	none
amos	2.63014	0.111376	up
RpLP2	0.0651635	0.170882	none
RpII18	-0.104808	0.202074	none
RpII215	-1.43286	5.68e-145	down
RpI135	0.379022	0.0247339	up
RpL4	0.447974	6.93e-25	up
rst	0.536905	0.323881	none
rt	-1.85858	3.03e-08	down
ru	-0.589722	0.763963	none
run	2.993	0.0460798	up
rut	0.897612	2.05e-10	up
rux	-0.0655097	0.304226	none
ry	-1.0711	6.09e-11	down
S	-0.223902	0.00577693	none
sad	0.778334	0.194055	none
sax	-0.0503889	0.540955	none
Sb	0.223004	0.756319	none
sbr	0.0208237	0.752854	none
sca	-0.852306	0.370622	none
Sce	-0.275323	0.0251417	down
Scm	-0.170277	0.00504518	none
Scr	0.116325	0.968006	none
sd	0.173453	0.0205208	none
RanGAP	0.0585645	0.618951	none
sei	-0.0461316	0.798495	none
Jon99Ci	2.42297	0.469704	none
sesB	0.267096	1.93e-07	up
sev	-0.128042	0.117683	none
sgg	0.0441121	0.396691	none
Sgs1	1.26476	0.385831	none
Sgs8	0.307596	0.894221	none
Sh	-0.801339	0.00563509	down
sha	-0.588768	0.0947764	down
Shaw	-0.21162	0.0579859	none
shd	-0.0599518	0.81803	none
shf	0.0883838	0.747061	none
shg	-0.172325	0.0285399	none
shi	-0.0324149	0.471788	none
shn	-0.613471	1.89e-13	down
shu	0.345776	0.131306	none
sina	0.205549	2.52e-06	none
sisA	0.183084	0.862828	none
skd	-0.0403672	0.561371	none
sl	0.324985	0.0135599	up
slgA	-0.127807	0.00121434	none
slo	0.38836	0.057275	up
slp1	0.90681	0.217454	none
sm	-0.0306667	0.369345	none
smo	0.605089	0.00125428	up
sn	0.21693	0.0165881	none
snf	0.131143	0.315605	none
snk	-0.911874	0.0649536	down
stwl	0.186683	0.00784209	none
so	-0.0622895	0.615721	none
Sod1	0.19877	0.000223887	none
sog	-0.0795748	0.590637	none
sol	-0.136895	0.0811608	none
spir	-0.309098	9.19e-21	down
spn-A	0.261693	0.0935393	up
spn-B	-0.458614	0.0401589	down
spn-D	1.19587	0.0579651	up
spn-E	-0.137095	0.112918	none
spo	-0.182084	0.937603	none
spz	0.311984	0.0516664	up
sr	-0.71687	0.181474	none
Btk29A	-0.0465423	0.758198	none
srp	0.409655	0.000239976	up
Sry-delta	0.0792757	0.527824	none
ss	0.490339	0.246578	none
sqh	0.350162	4.99e-07	up
st	-1.77989	0.128373	none
sta	0.277241	1.02e-05	up
stau	0.215353	0.00258151	none
stg	0.265357	0.625368	none
stil	-0.607017	1.01e-20	down
sub	-0.429116	9.15e-15	down
Su(dx)	0.259313	0.00194146	up
su(f)	0.441645	0.000208852	up
su(Hw)	0.975575	5.16e-21	up
su(sable)	0.124695	0.205332	none
Su(var)3-7	-0.0457102	0.692647	none
Su(var)205	0.16494	0.00770454	none
Su(var)2-10	-0.0970323	0.0573497	none
su(w[a])	0.106219	0.218544	none
svp	0.456198	0.000557776	up
sw	0.274588	0.00381055	up
swa	-0.491787	0.157287	none
sws	-0.105029	0.00388534	none
Syb	0.0271398	0.739421	none
CCT1	0.125167	0.0873663	none
term	-2.0233	0.580471	none
Tbp	0.293059	0.237908	none
thr	-0.0870662	0.337052	none
tipE	-0.306092	0.116174	none
tko	0.35163	0.0742119	up
tkv	0.273496	0.0013362	up
tld	0.60984	0.682925	none
tll	-6.33341	0.000127966	down
Tm1	0.374007	3.38e-09	up
Egfr	0.491158	0.00756251	up
tor	0.142403	0.648755	none
tra	0.220761	0.352667	none
tra2	-0.210736	0.00414209	none
trc	0.130954	0.162018	none
Gr5a	2.2309	0.153443	none
Treh	-0.0734017	0.136937	none
trk	0.208007	0.905393	none
trp	-0.16172	0.760769	none
trx	0.0168914	0.897094	none
alphaTry	3.43521	0.100284	up
tsh	-0.755737	5.77e-11	down
tsl	-0.445499	0.493666	none
ttk	-0.0741891	0.30246	none
tub	-0.0768177	0.600491	none
alphaTub84B	-0.0481911	0.270544	none
alphaTub84D	-0.170843	4.02e-06	none
alphaTub85E	-0.39637	5.11e-12	down
betaTub85D	-0.0624964	0.0564076	none
betaTub97EF	0.694689	0.000555992	up
tud	-0.0116048	0.895124	none
ptc	-0.0786309	0.524784	none
tup	0.390487	0.318832	none
twi	-0.639279	2.78e-08	down
snRNA:U5:35D	-0.790999	0.703033	none
snRNA:U5:63BC	-6.37084	9.81e-05	down
RpL40	0.133985	0.0292321	none
RpS27A	0.333496	4.23e-13	up
Ubi-p63E	-0.0564085	0.100427	none
Ubx	-0.65687	0.105235	down
unc	0.203282	0.0151559	none
Uro	-0.105617	0.94264	none
ush	-0.212093	0.273265	none
usp	0.691157	6.65e-07	up
v	0.047299	0.964663	none
vap	0.314644	0.00373257	up
vg	-0.856898	0.175254	none
vir	-0.44316	4.82e-07	down
vls	0.37125	0.0183135	up
Vm26Ab	0.0254488	0.98246	none
Vm34Ca	-0.11389	0.974689	none
vn	-0.770577	0.0196752	down
w	0.46732	0.00057237	up
hid	0.313341	0.0499866	up
wbl	-0.101572	0.62428	none
y	-0.105666	0.938383	none
Yp3	0.764315	5.82e-05	up
yrt	-0.186769	0.000322078	none
z	0.0685212	0.504603	none
Z600	-1.00716	0.113338	none
zen	-0.296553	0.909597	none
uzip	-0.54908	2.95e-11	down
Zw	0.0515357	0.58697	none
Prosalpha4	0.176213	0.0406639	none
Dhfr	0.835763	0.0498953	up
bs	-0.300987	0.129388	none
oc	0.0392144	0.837743	none
Pp1-87B	0.13066	0.0115995	none
Cdk1	-0.045735	0.706008	none
Cdk2	0.258498	0.375921	none
Nrt	0.259726	0.214019	none
tin	0.854343	0.601759	none
Tm2	0.602995	1.06e-07	up
nAChRbeta2	0.498111	0.0324359	up
boca	0.120691	0.721773	none
blow	-0.175102	0.0387665	none
nullo	1.662	0.369094	none
kst	0.219434	0.0107618	none
5-HT1A	-1.3504	0.0302658	down
up	0.58841	2.74e-12	up
Mst98Cb	-0.226741	7.77e-15	none
Mst84Da	-0.461057	0.483384	none
Mst84Db	-0.476756	2.19e-42	down
Mst84Dc	-0.136328	0.00484354	none
Mst84Dd	-0.0191542	0.772157	none
mts	0.269481	1.3e-07	up
Csp	0.155115	0.0200406	none
Ebp	-9.55662	0	down
snRNA:U1:95Cc	-2.46802	0.381924	none
snRNA:U2:34ABa	-2.79883	0.00246052	down
Ser	0.282367	0.328343	none
ct	-0.081997	0.552299	none
nonA	0.556223	6.47e-15	up
mex1	0.0658123	0.579284	none
Hrb87F	0.401204	3.01e-25	up
DptA	0.795686	0.620209	none
Syt1	-0.0695169	0.918949	none
Rdl	0.746379	0.000647978	up
T48	0.792802	1.27e-08	up
Wnt2	0.0577025	0.687475	none
HmgD	0.168545	0.018499	none
porin	-0.141987	0.000274789	none
mei-41	-0.00587124	0.975951	none
Ptp4E	0.0807201	0.454015	none
Ptp99A	0.498373	0.00328537	up
Ptp10D	0.0161797	0.819371	none
aly	-0.266858	0.00369549	down
fwd	-0.0935154	0.0269538	none
neb	-0.0127515	0.853972	none
Klp61F	-0.195185	0.035485	none
Klp67A	-0.0777525	0.211968	none
Klp64D	-0.13272	0.270383	none
Klp68D	0.212344	0.195912	none
Klp98A	-0.0134606	0.871078	none
bnk	-2.41477	0.0210109	down
RasGAP1	0.224565	0.0867437	none
shtd	-0.150867	0.019407	none
pdm2	0.642326	0.663193	none
unk	0.255774	0.103261	up
CrebA	0.345081	0.00286408	up
Vinc	0.24085	0.0102629	up
rhi	-0.38782	0.247285	none
Pep	0.12287	0.00327951	none
RpS14a	0.358039	1.77e-06	up
RpS14b	0.358039	1.77e-06	up
RpS14a	0.326991	0.000578377	up
RpS14b	0.326991	0.000578377	up
tam	-0.248177	0.0169153	down
msopa	-1.48821	0.040953	down
me31B	0.0483219	0.428954	none
LysB	-4.39243	0.0328247	down
LysE	-0.339896	0.860468	none
LysP	-0.0816945	0.952229	none
LysS	0.313777	0.9196	none
LysX	-1.30934	0.0652534	down
Cyp1	0.251102	6.74e-07	up
Galphaq	0.290338	0.0797311	up
Ubc6	-0.0331668	0.683428	none
Ten-m	0.0188341	0.890482	none
mew	0.425924	0.00356433	up
RpIII128	0.408703	0.00164255	up
Su(P)	0.250338	0.0261506	up
GlyP	0.715392	1.53e-17	up
Fur1	0.53067	7.06e-15	up
Ets97D	0.107152	0.368311	none
Mdr49	0.358509	0.102281	up
Mdr65	0.574785	0.203303	none
Oct-TyrR	1.29723	0.118797	none
Gad1	1.80308	1.28e-08	up
Dbp73D	0.225906	0.0941619	none
aos	-0.672985	0.0375898	down
5-HT7	0.408979	0.304406	none
Rop	0.462256	2.16e-19	up
Syn	0.254344	0.63199	none
Pxd	-0.682521	0.631769	none
Cbp53E	0.157982	0.288957	none
bgcn	0.565935	1.88e-43	up
ex	-0.176138	0.239819	none
Rrp1	-0.0707975	0.406149	none
B52	0.331651	3.54e-09	up
Eig71Eb	0.823907	0.191768	none
Eig71Ec	-4.45905	0.113542	none
Eig71Ef	-0.828852	0.496478	none
Eig71Eg	-3.09227	0.31536	none
pros	-0.482455	2.75e-08	down
CycC	-0.550445	6.31e-05	down
Fur2	0.287231	0.0272947	up
zfh1	0.0341733	0.79635	none
zfh2	-0.158615	0.812322	none
Plc21C	0.331506	0.0170381	up
gl	4.61553	3.91e-16	up
GluRIA	-0.376373	0.0548847	down
GluRIIA	1.25323	9.12e-12	up
TkR99D	0.399592	0.268751	none
Gbeta76C	-0.152442	0.895278	none
rho	-1.70558	5.41e-08	down
Rap1	0.094016	0.444228	none
drk	0.343894	1.41e-05	up
Zw10	0.245908	0.0722637	up
hh	0.493551	3.55e-05	up
ogre	-0.127797	0.263669	none
N	0.233304	0.0525358	up
svr	0.330173	1.37e-05	up
yl	-0.560432	0.025288	down
fs(1)N	-0.16214	0.00847092	none
fru	0.115612	0.177011	none
Pgd	-0.258102	7.08e-05	down
wapl	-0.135478	0.108892	none
fs(1)h	0.0717809	0.298399	none
mys	0.288139	0.00271014	up
sim	-0.937407	0.182427	none
Mlc-c	0.0892464	0.187745	none
Xpc	0.145112	0.0135978	none
Ccp84Ag	-0.396292	0.581713	none
Ccp84Af	-0.263834	0.854465	none
Ccp84Ae	0.665406	0.569127	none
Ccp84Ad	-0.523588	0.69267	none
Ccp84Ac	0.759875	0.555087	none
Ccp84Ab	-2.74657	1.66e-12	down
Ccp84Aa	-1.94676	2e-06	down
inaC	-1.2904	0.40732	none
retn	0.0710989	0.516188	none
mdy	0.385099	0.223381	none
fs(2)ltoPP43	-0.239076	0.000591843	down
His3.3B	0.217262	9.65e-06	none
His3.3A	0.217262	9.65e-06	none
Xpac	0.0572734	0.579655	none
Su(H)	-0.379025	5.65e-07	down
Hrb27C	0.188527	7.82e-06	none
otk	0.901166	1.21e-05	up
TkR86C	0.618343	0.131703	none
RYa-R	0.293668	0.675925	none
Ac76E	-0.16686	0.345632	none
B-H2	-2.39999	1.3e-83	down
RpII15	0.196886	0.236781	none
Bx42	0.241225	0.0187845	up
elB	-0.376815	0.0429736	down
ci	0.415867	0.0221843	up
ph-d	0.335085	0.128077	none
ph-p	0.234052	0.37441	none
bap	-2.74497	0.297087	none
C15	-0.227675	0.462791	none
hop	0.189561	0.0371243	none
Eip78C	0.240882	0.643154	none
RpS2	0.4175	5.61e-21	up
Gdi	0.437203	8.77e-22	up
bab1	0.0489144	0.895787	none
piwi	0.274566	0.0224064	up
enc	0.0582708	0.228588	none
cdi	-0.169316	6.81e-06	none
cas	0.57306	0.863788	none
scrt	-0.061528	0.905393	none
orb	-0.303186	1.36e-27	down
tok	-0.85153	1.32e-17	down
Scsalpha1	0.716322	9.96e-18	up
tws	0.045259	0.447811	none
sob	0.187538	0.917252	none
bowl	0.406376	0.0112426	up
FoxL1	0.665322	0.318545	none
fd59A	-0.284994	0.924498	none
Prat	0.181029	0.456147	none
Rb97D	-0.180151	6.58e-05	none
14-3-3zeta	0.249282	0.000137249	up
Arl2	-0.0291247	0.853807	none
Eip63F-1	0.303575	0.161472	none
asRNA:Eig63F-2	1.49925	0.457854	none
Gnf1	-0.254195	2.47e-08	down
Hnf4	0.267049	0.090071	up
TfIIB	-0.153958	0.0343031	none
gol	-0.568206	2.27e-08	down
Ggamma1	-0.0186709	0.824982	none
Top1	0.0147155	0.84683	none
eIF2beta	-0.0259782	0.725957	none
upd1	-0.0560112	0.682371	none
por	0.0559675	0.817124	none
gig	0.225531	0.00398743	none
Sam-S	0.185904	0.0136109	none
nmd	-0.0492968	0.596899	none
Su(fu)	-0.18567	0.120403	none
ash1	-0.275498	3.02e-08	down
fs(1)M3	0.262188	0.509843	none
Yp2	0.815305	0.745064	none
U2af50	-0.0956609	0.173689	none
ewg	0.352326	0.00300923	up
RpS17	0.301493	5.97e-05	up
Mbs	0.0115344	0.868175	none
ey	-0.339772	0.549586	none
sv	-0.152271	0.601187	none
Shal	0.176509	0.428535	none
Calr	0.0679362	0.310391	none
Rab3	-0.587079	2.01e-05	down
scw	-5.92781	0.000811761	down
RpL7	0.345722	4.15e-08	up
yem	-0.290339	1.48e-06	down
Sox14	0.11776	0.637205	none
Sox15	-1.00769	0.174382	none
trpl	0.372495	0.247379	none
msl-2	0.0192461	0.922047	none
msl-1	0.555321	8.75e-07	up
Hdc	0.678208	0.157888	none
Psc	0.729821	1.59e-07	up
ple	-0.282466	0.100279	down
robo1	0.434461	2.18e-11	up
faf	0.234969	0.000917732	up
nvy	-0.201003	0.00740344	none
Eip63E	-0.173136	0.0553321	none
wdn	0.150806	0.0811146	none
Pabp2	0.22841	0.00250268	none
Rox8	-0.302143	2.3e-08	down
PCNA	-0.0945093	0.46922	none
Ets65A	-5.96412	1.6e-100	down
Ets98B	-0.0278245	0.970391	none
Ets21C	0.670372	7.01e-09	up
Crys	0.437367	0.568919	none
bt	0.490241	2.49e-12	up
Cyp4d1	2.61323	1.46e-08	up
Vha55	-0.143522	7.72e-05	none
spi	0.125766	0.146842	none
GluProRS	0.277448	0.000274694	up
dac	0.065425	0.650255	none
pie	0.0306621	0.8513	none
Aef1	-0.0319428	0.742797	none
gcl	0.337163	0.0926287	up
DNApol-alpha73	0.113638	0.630026	none
noc	0.152588	0.580523	none
Con	0.466457	0.444128	none
PpD3	0.0967279	0.100388	none
PpD5	-0.116065	0.0917746	none
PpD6	-0.710327	3.89e-21	down
betaCOP	0.0864144	0.282343	none
hbn	3.32675	1.32e-05	up
E5	1.02892	0.0120078	up
lbl	-1.95287	0.00435452	down
CanB	-0.803621	0.432633	none
CanA1	-0.306692	0.675983	none
Cyp4g1	-0.596236	0.799104	none
GstD2	-0.403654	0.429036	none
GstD3	-0.0814302	0.510065	none
GstD4	-0.393873	0.869908	none
GstD5	0.438184	0.0414222	up
GstD6	0.327326	0.854049	none
GstD7	0.320335	0.81254	none
Itpr	-0.0576674	0.755654	none
Jhe	0.111376	0.742016	none
RpL23	0.414237	2.02e-20	up
gammaTub37C	-0.202185	0.73124	none
mAcon1	-0.0501405	0.63948	none
comm	-0.759425	0.00962031	down
dpn	2.70782	0.145273	none
hdc	0.0235293	0.820386	none
hig	0.0235946	0.960781	none
RpA-70	0.852235	2.49e-61	up
Wnt5	0.537536	2.57e-05	up
Gyc32E	0.643259	0.0124215	up
RpS15Aa	0.429903	1.75e-17	up
Sod2	-0.228487	9.37e-05	none
alpha-Cat	0.180285	0.00386139	none
ATPsynbeta	0.0705554	0.280537	none
Dbp45A	0.034605	0.862068	none
Nmdmc	0.402999	0.00343544	up
Galphaf	-0.181079	0.68563	none
Gel	0.222671	0.00981171	none
GstS1	-0.0075125	0.860906	none
HmgZ	0.350468	0.0118109	up
Klc	0.324358	1e-05	up
Lac	0.199969	0.00113861	none
Lcch3	0.963444	0.237821	none
Mdr50	-0.687377	0.354798	none
Myo61F	0.417367	1.89e-06	up
Parp	0.346787	3.56e-11	up
Rbp4	0.159183	0.00857392	none
Rbp9	0.147032	0.00980989	none
RpS13	0.188692	9.83e-06	none
Dsor1	0.53093	0.00226059	up
Ssrp	-0.101009	0.262307	none
Taf4	-0.0214364	0.721919	none
TfIIFalpha	-0.0635958	0.362518	none
Trf	0.371009	0.000160306	up
Uch	-0.0489687	0.274677	none
bys	-0.0292624	0.87245	none
brat	0.122976	0.367019	none
hep	0.295047	0.0178155	up
pigeon	0.0618091	0.364833	none
corto	0.266774	0.038697	up
Cks30A	-0.135753	0.234634	none
CycD	0.256783	0.280069	none
dap	-0.507862	1.04e-06	down
CycJ	0.0277412	0.94264	none
Gsc	1.8261	0.000515982	up
woc	0.108923	0.237074	none
Tbh	0.154317	0.682098	none
Rac1	-0.0445004	0.631136	none
128up	-0.0929997	0.27706	none
140up	0.230381	0.193749	none
Cdc42	0.305555	0.151954	none
Map60	0.273968	0.0277078	up
Arf79F	0.154297	0.0010378	none
Cds	0.0432529	0.510127	none
Nc73EF	0.299866	1.21e-08	up
Taf1	0.00292553	0.975951	none
Taf5	0.34408	0.117824	none
betaTry	4.65319	0.0278872	up
Akt1	0.13696	0.0504182	none
AP-1-2beta	0.250606	0.0018691	up
CycE	-0.248912	0.000338681	down
Cyp18a1	0.145255	0.82845	none
Def	0.215974	0.928005	none
Acbp2	-0.317537	0.139123	none
Dro	3.56004	1.12e-08	up
htl	0.226956	0.155598	none
SrpRalpha	-0.0218543	0.857509	none
Itgbn	0.412859	0.164437	none
LamC	0.0952382	0.328212	none
Lrr47	-0.0978938	0.440456	none
Nmdar1	-0.178108	0.459214	none
Os-C	1.69627	0.232995	none
Obp83b	-1.57237	0.00413187	down
RNaseX25	0.407453	2.81e-05	up
Ror	-0.197089	0.454757	none
RpS9	0.45356	1.16e-06	up
RpL18A	0.261847	5.71e-05	up
RpS18	0.216381	8.32e-06	none
RpS19a	0.362247	8.63e-16	up
SerT	0.671874	0.1831	none
Sdc	0.331821	5.27e-06	up
TH1	0.118677	0.25312	none
Taf6	0.0103107	0.937603	none
TfIIFbeta	0.0413835	0.77297	none
TfIIS	0.323504	4.93e-06	up
TpnC47D	0.298583	0.264681	none
TpnC73F	0.202668	0.306932	none
epsilonTry	0.00319503	0.999519	none
mtrm	0.51094	0.0512412	up
cora	0.10799	0.337728	none
emp	0.20023	1.33e-07	none
mtSSB	0.0931316	0.805009	none
pll	0.687727	9.53e-08	up
trn	-0.0392282	0.906631	none
Wnt4	0.999286	3.33e-11	up
Fkbp14	-0.187063	0.150325	none
tutl	0.741247	0.000613391	up
l(2)01289	-0.199269	0.213537	none
NAT1	-0.149102	0.00042086	none
dmGlut	-0.33868	0.738156	none
Dcp-1	-0.297562	0.183238	none
kermit	-0.228516	6.14e-10	none
wal	0.0483524	0.678763	none
Bka	-1.52314	5.88e-23	down
Ccs	0.419172	0.267819	none
Aldh-III	-0.0848868	0.176215	none
l(2)03659	-0.0606794	0.760078	none
Phb2	-0.101353	0.0185194	none
dock	-0.0942486	0.0761313	none
Prosbeta1	-0.182565	1.95e-05	none
Sply	0.317239	0.000520694	up
lwr	-0.177044	0.0303687	none
l(2)05714	0.145937	0.409509	none
Hmgs	0.145834	0.073724	none
ATPsynG	-0.114231	0.371065	none
CG10939	0.202432	0.127009	none
CCT5	0.291573	1.9e-05	up
DCTN3-p24	0.598929	0.000271301	up
Sec61beta	-0.126665	0.032538	none
MFS14	-0.281333	0.0664801	down
Nup214	0.149532	0.0187245	none
Pfdn2	-0.0107279	0.948358	none
Srp54k	0.0167875	0.798046	none
atms	-0.0432752	0.673523	none
simj	0.2112	0.000455398	none
sqz	0.204875	0.574355	none
ppan	0.410542	0.0536884	up
Xe7	0.0839598	0.393659	none
Ref1	0.300338	2.82e-08	up
l(3)02640	-0.281251	2.78e-05	down
TrpRS	-0.192255	0.00187823	none
Chchd3	0.131798	0.328963	none
Gug	-0.100726	0.12494	none
l(3)04053	0.143242	0.369601	none
l(3)05822	0.0738312	0.288866	none
sinu	-0.0543877	0.755212	none
Spn	0.121648	0.140745	none
msn	0.140289	0.101512	none
l(3)07882	0.285303	0.0628673	up
SsRbeta	-0.0401686	0.599081	none
Sas-4	0.0301659	0.865212	none
dia	0.348686	6.59e-05	up
cue	0.0296646	0.811455	none
fbl	0.0857813	0.574355	none
bol	-0.233444	3.59e-18	down
pelo	-0.184151	0.00561535	none
blw	0.181819	1.21e-05	none
eff	-0.226776	1e-12	none
heph	0.207491	5.55e-07	none
jar	-0.247659	1.22e-16	down
ox	0.0415211	0.856924	none
poe	-0.302163	4.27e-15	down
scat	0.203381	0.0932424	none
ken	-0.958585	4.62e-62	down
ms(2)35Ci	-0.393578	1.92e-15	down
Hsp60B	-0.248958	2.81e-20	down
Sema1a	0.897206	1.07e-11	up
Sema2a	0.544143	1.2e-07	up
Pglym87	-0.209434	3.93e-11	none
RpL13	0.274931	6.09e-10	up
Dif	0.44495	0.0018961	up
HLH3B	1.76679	0.414242	none
lbe	-0.183342	0.488949	none
Obp69a	0.375546	0.647809	none
Obp19d	-1.0023	0.649814	none
Obp83a	0.855202	0.665052	none
RpS4	0.474085	6.38e-19	up
RyR	-0.232886	0.00965218	down
Snap25	-0.626213	0.118007	none
TfIIA-L	-0.366545	8.96e-05	down
Taf12	-0.0979696	0.686192	none
Taf11	-0.344174	0.0224711	down
a10	-0.730225	0.458955	none
l(2)efl	0.674667	1.53e-05	up
Alg3	-0.122992	0.443687	none
babo	0.262964	0.00943945	up
Rsf1	0.159537	0.111759	none
Uch-L5	-0.199329	1.07e-06	none
vers	0.212872	0.17995	none
Stt3B	-0.134125	0.00911037	none
ND-ACP	-0.183629	0.0124215	none
ND-SGDH	-0.0272005	0.744722	none
PR-Set7	-0.223718	0.00392419	none
l(3)neo43	0.347222	0.889479	none
Ssdp	0.294696	0.00777839	up
SrpRbeta	-0.386823	0.00705095	down
Acp36DE	-1.68668	2.28e-39	down
Smyd3	0.49161	0.172115	none
can	-0.291048	1.14e-05	down
cpb	0.0292252	0.820875	none
Cdc37	-0.096671	0.0765452	none
Dop1R1	0.473249	0.126651	none
Trp1	0.0992253	0.181718	none
e(r)	0.137195	0.196441	none
Elk	2.92291	5.46e-60	up
fng	0.124198	0.642429	none
fra	0.0316386	0.746953	none
fzo	0.0809735	0.0862056	none
ine	0.975347	5.01e-05	up
Iswi	-0.114554	0.00582568	none
Klp3A	-0.02963	0.573575	none
La	0.22304	0.000615143	none
lark	0.239852	0.000232665	up
Zyx	0.146531	0.0531016	none
Mad	0.10512	0.19849	none
mas	-1.04855	7.31e-10	down
Med	0.356954	0.000831139	up
Mef2	0.0331839	0.839266	none
Mlh1	0.533424	0.00235878	up
Pms2	-0.26695	0.000190988	down
Moe	0.260081	0.0512331	up
msi	0.327446	1.8e-05	up
Mst57Da	-0.1013	0.965725	none
Mst57Dc	1.06487	0.604346	none
Mvl	-0.131228	0.105999	none
insc	-0.561674	0.000174594	down
Nos	1.14956	5.85e-05	up
pav	-0.609956	1.11e-14	down
Pdh	2.79423	3.35e-16	up
EbpII	-9.39055	1.04e-53	down
EbpIII	0.0128304	0.922514	none
repo	-0.873836	0.745551	none
RnrL	0.453298	0.0121703	up
RnrS	-0.743878	8.72e-11	down
rost	0.0996037	0.596397	none
rpr	-0.90372	0.0299837	down
Syx5	-0.29004	4.57e-10	down
2023-09-01	-0.192328	0.0202807	none
Snr1	-0.210948	0.178414	none
Tig	-0.61581	0.000354944	down
byn	-1.28237	0.406049	none
twin	0.123897	0.00148164	none
tsr	0.223689	0.000217059	none
Wee1	0.00273486	0.967687	none
wts	-0.0225449	0.839999	none
alpha-Man-IIa	-0.121551	0.105235	none
Arp6	0.314617	0.124564	none
Arp2	-0.0851623	0.136304	none
Arp53D	-0.0984296	0.0363995	none
Arp1	0.107439	0.230029	none
ana	0.491358	9.87e-11	up
Ank	0.108198	0.131184	none
PhKgamma	-0.0385197	0.685998	none
ctp	0.0237286	0.704841	none
dhd	-0.554886	0.0216274	down
DNApol-alpha50	0.570479	0.369532	none
Dp	0.110789	0.237384	none
E2f1	0.220796	0.00450255	none
Fdh	-0.0290741	0.724398	none
Fdx1	-0.076948	0.731378	none
Gip	0.182857	0.466186	none
Hem	0.310095	0.000617153	up
Irbp	-0.0296851	0.888694	none
BRWD3	0.139447	0.121281	none
mRpL12	0.128642	0.241221	none
Gem3	-0.628457	1.96e-55	down
nmo	-0.148841	0.000574896	none
oaf	0.038577	0.70605	none
Pgcl	2.49094	0.457398	none
CG4038	0.615632	9.37e-05	up
Pp2B-14D	0.44186	0.00370941	up
Pxn	-0.875483	9.69e-10	down
Ret	1.03215	0.689815	none
Ser6	0.463486	0.495459	none
Taf2	-0.112554	0.232214	none
Tis11	0.4331	3.1e-06	up
tRNA:Arg-TCG-4-1	-0.652006	0.83918	none
tRNA:SeC-TCA-1-1	8.60361	8.41e-11	up
tRNA:Tyr-GTA-1-8	2.19495	0.134942	none
tRNA:Tyr-GTA-1-7	0.416119	0.847462	none
tRNA:Tyr-GTA-1-6	0.943557	0.451227	none
AcCoAS	-0.678866	0.000254746	down
Aldh	-0.0285947	0.472088	none
Ance	1.15615	2.49e-87	up
AttA	4.70381	3.06e-08	up
CalpA	0.248133	0.0031158	up
Cdc27	-0.0740768	0.0628889	none
Dh44	-0.052056	0.759002	none
Trl	0.195111	0.660522	none
Fkbp39	0.336482	4.1e-06	up
Gp150	0.153975	0.0260955	none
Hsp70Ab	-1.38632	0.517729	none
Hsp70Aa	-1.38632	0.517729	none
Hsp70Ab	0.305864	0.500589	none
Hsp70Aa	0.305864	0.500589	none
Hsp70Ba	-1.7361	9.24e-05	down
Hsp70Ba	1.06075	0.0952386	up
Hsp70Bb	1.06075	0.0952386	up
Hsp70Bc	1.06075	0.0952386	up
Hsp70Ba	5.55639	2.21e-05	up
Hsp70Bb	5.55639	2.21e-05	up
Hsp70Bc	5.55639	2.21e-05	up
ProtA	-0.0912221	0.0457252	none
ProtB	-0.00878353	0.894969	none
Nca	-0.193978	0.195095	none
Nmda1	-0.00550177	0.944974	none
Odc1	0.354549	0.818339	none
Odc2	3.20868	2.86e-09	up
Ptth	-0.0463375	0.836142	none
RpL11	0.217555	0.00100475	none
Sap47	0.410695	4.39e-13	up
nSyb	0.487654	6.76e-06	up
Syx1A	-0.0964874	0.456933	none
TfIIA-S	0.134219	0.238061	none
TpnC41C	0.723161	0.805655	none
bcn92	0.250219	0.0358288	up
beat-Ia	0.602245	0.196368	none
Cdc2rk	0.514842	0.00197422	up
igl	0.65725	0.125465	none
klu	0.224016	0.434118	none
MED20	0.279131	0.0356386	up
l(2)dtl	0.200876	0.382984	none
Pex1	0.178914	0.222098	none
mtd	0.210518	0.000309375	none
ATP6	0.42811	0.130528	none
ATP8	-1.82145	0.421904	none
COX1	-0.149751	0.0027876	none
COX2	0.189526	0.119565	none
COX3	-0.0859461	0.43342	none
CYTB	-0.502156	2.15e-25	down
ND1	0.25592	0.56602	none
ND2	0.38589	0.114407	none
ND3	0.74133	0.00229948	up
ND4L	0.149803	0.886172	none
ND5	0.201076	0.453619	none
ND6	-0.437788	0.703584	none
not	0.249096	0.0341201	up
nuf	-0.13986	0.0526288	none
pck	0.146746	0.146337	none
phyl	-0.524919	5.46e-07	down
pnut	0.240748	0.0218591	up
sced	0.14707	0.385831	none
shot	-0.0512086	0.84858	none
alien	-0.0802863	0.333264	none
Arf102F	-0.164498	0.0517636	none
Arf51F	0.359297	7.32e-09	up
Awh	1.47157	0.291329	none
Bgb	-0.0592447	0.877171	none
Bro	-0.415535	0.39672	none
Mtor	0.104822	0.103983	none
CASK	0.0225711	0.906283	none
Cdk5	0.0395299	0.805523	none
Idgf6	0.385619	0.00174415	up
Chi	0.00115586	0.992808	none
cnn	-0.0999464	0.00318732	none
Crz	1.07137	0.0268016	up
Cp1	-0.0808407	0.201635	none
Cyp6a9	0.189726	0.238576	none
Cyp6a8	-0.440636	0.812217	none
Cyp6a22	-0.0972509	0.862449	none
Deaf1	0.111041	0.227202	none
Dhc36C	-0.296656	4.55e-12	down
Dhc62B	-0.197661	1.14e-05	none
Dhc93AB	1.67314	0.504787	none
Dhc98D	-0.0652769	0.181452	none
Elal	-1.57408	0.0381372	down
Esp	0.20081	0.300028	none
Fkbp12	0.128767	0.0214865	none
Gycalpha99B	0.075331	0.971687	none
Gycbeta100B	-0.575405	0.328795	none
His4r	0.445458	2.43e-17	up
His4:CG31611	0.445458	2.43e-17	up
His4:CG33869	0.445458	2.43e-17	up
His4:CG33909	0.445458	2.43e-17	up
His4:CG33905	0.445458	2.43e-17	up
His4:CG33901	0.445458	2.43e-17	up
His4:CG33899	0.445458	2.43e-17	up
His4:CG33875	0.445458	2.43e-17	up
His4:CG33883	0.445458	2.43e-17	up
His4:CG33897	0.445458	2.43e-17	up
His4:CG33873	0.445458	2.43e-17	up
His4:CG33881	0.445458	2.43e-17	up
His4:CG33885	0.445458	2.43e-17	up
His4:CG33877	0.445458	2.43e-17	up
His4:CG33903	0.445458	2.43e-17	up
His4:CG33893	0.445458	2.43e-17	up
His4:CG33889	0.445458	2.43e-17	up
His4:CG33879	0.445458	2.43e-17	up
His4:CG33895	0.445458	2.43e-17	up
His4:CG33887	0.445458	2.43e-17	up
His4:CG33891	0.445458	2.43e-17	up
His4:CG33907	0.445458	2.43e-17	up
His4:CG33871	0.445458	2.43e-17	up
imd	1.12702	4.24e-13	up
MAPk-Ak2	0.182905	0.0726577	none
Calx	0.264773	3.71e-15	up
Nrx-IV	0.0152782	0.854465	none
Hf	0.5402	0.268038	none
Ask1	0.169628	0.0540413	none
Ptp69D	0.0517048	0.560157	none
Rab2	-0.00499544	0.964663	none
Rab5	0.255862	0.000116741	up
Rac2	0.0573411	0.770029	none
Rel	-0.489776	1.08e-06	down
Rh5	0.710657	0.00448263	up
Rho1	0.338119	6.9e-10	up
Rlb1	0.106213	0.644049	none
mRpL47	0.0763676	0.654818	none
Rnp4F	0.117672	0.305293	none
RpL7A	0.390262	2.85e-13	up
SdhB	0.0764856	0.510481	none
2023-09-02	0.156045	0.203745	none
Spat	-0.577465	0.0587954	down
Sptr	-0.104153	0.675059	none
Sr-CI	-1.39131	0.00908069	down
Su(Tpl)	0.39026	1.17e-30	up
Tie	0.323876	6.64e-05	up
Uggt	-0.0647509	0.348205	none
CG4278	0.973693	1.55e-12	up
barr	-0.142928	0.0101014	none
bif	0.238078	4.16e-06	up
bnl	-0.020511	0.928005	none
cher	0.490586	1.11e-08	up
croc	0.0995905	0.717556	none
fax	0.334974	3.52e-09	up
gcm	-0.953	7.86e-06	down
Oda	0.168653	0.00824837	none
Hel25E	0.409513	3.59e-10	up
prod	-0.151464	0.232377	none
mof	-0.176125	0.120706	none
mia	0.291416	0.000346402	up
mirr	-0.771885	1.88e-06	down
noi	-0.0650592	0.544795	none
nol	-0.854959	0.629035	none
RhoL	-0.0138528	0.94131	none
sty	0.0547881	0.81487	none
sun	0.242184	0.229564	none
tilB	-0.115141	0.20955	none
tim	-0.683847	0.113591	none
Vps26	-0.0230271	0.83786	none
CG13397	0.752503	5.55e-07	up
CG11899	-0.447695	0.00581522	down
Ahcy	-0.16343	0.0578644	none
Cp7Fa	1.72376	0.369009	none
Cp7Fb	8.61699	8.93e-30	up
Cyp4e2	-0.314039	0.0845645	down
Eig71Ej	-3.36875	0.189051	none
Eig71Ek	-3.65833	0.118386	none
His3.3B	-0.144121	0.00691603	none
His3.3A	-0.144121	0.00691603	none
Hr38	-0.760245	0.325547	none
Mcm2	0.273579	0.0387068	up
Mlp84B	0.499303	6.33e-09	up
Mtk	1.31643	0.47419	none
Ost48	-0.0455969	0.644996	none
Pglym78	-0.202699	0.152641	none
Psi	0.345429	8.63e-12	up
Roe1	-0.0829825	0.15883	none
Set	0.032816	0.755439	none
Hydr2	-0.0532773	0.299301	none
CG2846	0.105154	0.641069	none
CG2678	0.520563	0.246818	none
betaggt-I	-0.0016597	0.993578	none
iotaTry	6.75437	2.35e-87	up
Actn3	-0.241706	3.9e-06	down
Ag5r	1.28335	0.134942	none
AhcyL2	0.636531	0.441622	none
CCT3	0.137879	0.043125	none
CkIalpha	0.253813	5.57e-07	up
CkIIalpha-i1	-0.0509774	0.817994	none
cype	0.686204	5.19e-07	up
Cyp4c3	-0.593057	0.0327555	down
Cyp4d8	0.514441	4.13e-06	up
Cyp4e1	-2.46466	0.00932314	down
Cyp4e3	-3.26666	3.33e-05	down
Cyp4ae1	-0.315179	0.911422	none
Cyp4p1	-2.37842	2.08e-65	down
Cyp9b1	-3.40878	0.0105524	down
Cyp9b2	-0.730516	0.107363	down
Ddx1	0.242637	0.00253326	up
eIF4E1	-0.0549584	0.223435	none
Fer2LCH	-0.103865	0.0322708	none
Fer1HCH	-0.163579	8.89e-06	none
glec	0.301368	0.0752611	up
Glut3	-0.568581	2.98e-25	down
Hr78	0.0556392	0.662272	none
Hr96	-0.107518	0.338574	none
Hsp60A	-0.136021	0.00117057	none
Diap2	0.0665171	0.170242	none
Nap1	1.14799	0.0749831	up
Nf1	-0.0224854	0.756146	none
Orc2	-0.184895	0.448713	none
Orc5	-0.834178	6.42e-12	down
Pi3K59F	-0.0725808	0.782695	none
Pi3K68D	0.346367	9.57e-20	up
Pi3K92E	0.310326	0.000211101	up
Rpt2	-0.00529463	0.943465	none
Rpn10	-0.0382038	0.527098	none
Rala	-0.0727814	0.550931	none
RpL22	0.485325	1.34e-17	up
Shark	0.969026	4.28e-11	up
Shc	-0.201839	0.0102258	none
Srp19	-0.235202	0.0667387	down
Ssb-c31a	0.206679	0.110781	none
Ssl	0.0473699	0.625612	none
Try29F	-0.552222	0.00751057	down
Ubc2	0.0165287	0.786716	none
Ubc4	-0.101124	0.0239749	none
abs	-0.0779479	0.371006	none
CG15865	3.05791	1.04e-12	up
CG5861	0.573978	7.84e-10	up
CG14906	0.223939	0.466243	none
CG2034	-0.742103	1.04e-54	down
oxt	-0.328058	2.69e-06	down
chn	0.537439	0.00834358	up
RabX1	-0.36059	3.52e-07	down
cutlet	-2.68457	7.86e-149	down
dod	-0.0848396	0.392164	none
drl	0.106058	0.779883	none
dsf	0.638017	0.0487064	up
glu	-0.0288733	0.833409	none
jumu	-1.15613	3.91e-37	down
kek1	0.296919	0.0504182	up
kek2	1.25862	2.98e-07	up
ksr	-0.136168	0.108721	none
Rme-8	-0.143897	0.0203324	none
Cul1	-0.0794768	0.119616	none
mbc	0.21997	0.0298318	none
nAChRalpha3	0.93042	0.38342	none
nonA-l	0.230177	7.47e-05	none
RpS21	0.0553828	0.703033	none
olf186-M	0.778632	0.00128017	up
otp	0.0813502	0.815068	none
peng	0.386205	0.00480797	up
snoRNA:Me28S-A1322	-0.274064	0.821773	none
spag	0.14535	0.0330068	none
spel1	0.65606	6.41e-06	up
tos	-0.341531	0.319591	none
tty	-0.286986	0.178552	none
unpg	-0.889812	0.817109	none
alpha-Est1	0.744883	3.4e-07	up
alpha-Est10	-0.0730783	0.613863	none
alpha-Est2	1.81718	0.00347082	up
alpha-Est3	0.250315	0.888692	none
alpha-Est4	0.944386	0.00127439	up
alpha-Est6	-0.123035	0.0965767	none
alpha-Est7	0.762678	0.00603761	up
alpha-Est8	0.17937	0.191118	none
alpha-Est9	-0.0637373	0.827898	none
dare	-0.106863	0.772157	none
Acp29AB	-1.15648	0.457398	none
Acp53Ea	-0.970953	0.67266	none
Acp63F	1.0749	0.60461	none
Apc	-0.353183	7.35e-09	down
AstA	0.503886	0.246578	none
toc	-0.196992	1.75e-07	none
BEAF-32	-0.13183	0.43264	none
CadN	1.02654	1.15e-37	up
CanB2	0.350673	8.82e-05	up
SMC3	0.278849	0.0493756	up
Cdk8	0.025742	0.951742	none
Clp	0.155623	0.420418	none
Cnx99A	-0.0504082	0.282967	none
Cpr	-0.306925	8.32e-05	down
CycB3	-0.165182	0.00684334	none
Ugt36A1	0.121246	0.85659	none
Dref	0.32705	0.00518726	up
Cyp6a17	-2.0883	1.33e-26	down
ktub	-0.142701	0.258834	none
Hmu	0.34287	1.42e-05	up
Lis-1	0.160714	0.0948008	none
RpL9	0.208967	0.000279516	none
p38a	-0.270544	0.00732898	down
Msr-110	0.379854	1.21e-12	up
MstProx	0.252531	0.440466	none
Nak	0.051493	0.627951	none
NetA	1.09336	2.5e-14	up
NetB	0.273753	0.18352	none
nrv1	0.00996316	0.964401	none
nrv2	-0.246503	2.86e-15	down
rin	-0.102164	0.00210897	none
P5cr	0.413372	0.00764661	up
Rab10	0.0516094	0.645735	none
Rab11	0.0904379	0.154725	none
Rab14	0.11446	0.0181268	none
Rab19	-0.231717	0.00432068	none
Rab18	0.169717	0.275331	none
Rab7	0.0714294	0.220264	none
Rab6	0.267027	0.0360261	up
Rbf	0.0301198	0.706492	none
Reg-5	0.0411314	0.796353	none
RtGEF	-0.0553989	0.541085	none
HDAC1	0.436339	0.000903194	up
ScpX	-0.0159963	0.905393	none
Spx	-0.265182	0.0378988	down
TfIIEalpha	-0.49466	2.5e-10	down
TfIIEbeta	-0.0821988	0.452318	none
Rtnl2	-0.0920604	0.134921	none
eIF3i	0.0297569	0.703033	none
Vang	0.263469	0.00617107	up
Drip	0.00118073	0.990138	none
apt	0.483562	5.44e-12	up
ara	0.382221	0.748542	none
ast	-1.12533	2.54e-63	down
caup	-3.13484	1.57e-37	down
crq	0.0666349	0.469746	none
csul	0.145336	0.43533	none
dah	-0.0469953	0.946046	none
dpa	0.30042	0.00277622	up
hrg	0.107645	0.0786923	none
Faa	-0.923847	3.43e-06	down
lama	1.21626	0.37282	none
lbm	-0.141635	0.759795	none
mael	0.275426	3.32e-06	up
mei-P22	1.1071	0.000138071	up
Vsp37A	-0.0726587	0.235511	none
Tom40	0.853354	2.35e-63	up
nompA	1.40356	0.506741	none
pgc	0.821795	0.633362	none
phr6-4	-1.69535	3.53e-91	down
Sema1b	0.146713	0.00828086	none
side	0.0578985	0.885484	none
smg	-0.188786	0.0018422	none
vkg	-0.251447	0.188874	none
vri	-0.0921131	0.892759	none
wun	-0.256506	0.142107	none
fry	-0.25714	9.8e-09	down
ATPsynCF6	-0.220678	0.0014601	none
ATPsynD	-0.0549985	0.493884	none
Acer	-0.402222	2.26e-21	down
Alp4	-0.309052	0.0844122	down
CaMKI	0.0335201	0.826044	none
Cdk4	0.135132	0.844589	none
PTP-ER	0.141225	0.181812	none
Lgr1	1.65387	1.25e-07	up
H15	0.529669	0.00575248	up
Ipp	0.394346	0.000832596	up
Lectin-galC1	-1.13516	0.217402	none
NaPi-T	0.344772	0.770829	none
Nlp	0.112925	0.0940732	none
Nurf-38	0.0378746	0.669309	none
ATPsynO	-0.239627	9.3e-05	down
Past1	-0.245712	1.06e-11	down
Pdp1	-0.172647	0.568469	none
Pitslre	0.032453	0.759378	none
Prosalpha5	-0.149731	0.0293194	none
Ptpa	0.296122	0.00246467	up
Rab4	0.20601	0.136817	none
Reg-2	0.241172	0.422152	none
RpL29	0.225096	0.0223076	none
sba	-0.449673	1.03e-09	down
Usp47	0.0725086	0.0327913	none
angel	-0.134048	0.36461	none
dos	0.269259	0.025725	up
fz2	0.280295	0.00677825	up
Stat92E	-0.00341802	0.976301	none
nompB	2.76346	5.89e-54	up
nompC	-0.250004	0.775056	none
Pino	-0.0505489	0.44958	none
Dyrk2	-0.264739	4.14e-06	down
l(2)k10201	-0.00683258	0.969536	none
spen	0.0469463	0.595341	none
snRNP-U1-70K	0.0437616	0.689057	none
smid	0.356419	6.84e-07	up
sktl	-0.121753	0.115951	none
cag	0.814692	2.66e-09	up
ari-1	0.403489	7.6e-06	up
asRNA:CR11538	-0.233779	0.748818	none
CG5989	0.187103	0.0707584	none
Nelf-E	-0.276998	0.000133044	down
CG2187	-1.00979	0.0093509	down
Ubc84D	-0.169469	0.00202722	none
U2af38	0.0842045	0.334554	none
T3dh	0.185406	0.728644	none
RpS3A	0.148992	0.00444462	none
Rga	0.270691	0.0140424	up
Rca1	-0.433734	4.09e-06	down
Prosalpha4T2	-0.0834946	0.0770938	none
Pdk	-0.097544	0.757137	none
Ork1	-1.52936	0.343917	none
ND-75	-0.31456	2.81e-09	down
ND-23	-0.162046	0.00583825	none
Mo25	0.167572	0.0672456	none
Mcm5	0.436801	0.00641461	up
Max	0.0454346	0.837302	none
RpL14	0.267998	2.5e-07	up
Lk6	0.0564703	0.238456	none
klg	1.21218	0.0715197	up
COX5A	-0.12876	0.0199321	none
ATPsynB	-0.100081	0.126131	none
toy	0.0948786	0.909223	none
lncRNA:roX2	0.106528	0.842331	none
lncRNA:roX1	0.640867	1.57e-23	up
qm	0.403609	0.00021131	up
lok	0.112581	0.395337	none
gcm2	2.53829	1.51e-17	up
dj	-0.287823	4.48e-19	down
colt	-0.216225	0.000148688	none
Smg5	-0.114233	0.00922832	none
Surf4	0.0209016	0.862828	none
Ser8	1.65783	0.000425636	up
Ser7	0.542289	0.115976	none
SamDC	-0.354969	6.16e-06	down
RpS20	0.257851	3.8e-06	up
RpI1	0.384755	0.000249372	up
Rh6	-0.421726	0.530647	none
Cdk9	0.208169	0.0495368	none
Orct	0.165323	0.632971	none
ND-42	-0.207972	1.57e-05	none
Mitofilin	0.0302564	0.573846	none
Khc-73	-0.361877	2.8e-18	down
Drice	0.177747	0.368228	none
Gs1l	0.236769	0.130905	none
mGluR	-0.278186	0.693575	none
Gcn2	0.61657	1.4e-12	up
Ppox	-0.0349667	0.613096	none
Cbl	-0.0837637	0.200962	none
ATPsyngamma	-0.0526239	0.471469	none
ATPCL	0.0749702	0.124511	none
14-3-3epsilon	-0.00768026	0.883428	none
stet	2.36938	1.65e-23	up
stck	-0.105862	0.332583	none
sfl	0.300774	0.0111283	up
Ran	-0.0639794	0.131306	none
Ppa	0.351734	0.181367	none
pcm	-0.06404	0.225708	none
mspo	-1.02409	0.216073	none
mre11	0.399911	0.0444051	up
mst	0.570667	0.00948241	up
lush	1.13641	0.187745	none
loco	0.326284	1.83e-05	up
lig	0.0689294	0.149822	none
laf	-0.187044	0.000139943	none
ko	-0.630908	0.000811898	down
stumps	0.306715	0.0266129	up
geko	0.13889	0.0256235	none
drongo	-0.255989	1.35e-07	down
dbe	0.150117	0.362318	none
dom	0.285614	2.79e-06	up
dve	-0.903305	0.0143478	down
crol	-0.143396	0.0362617	none
Tmtc3	0.268957	0.0435562	up
Rpt6	0.0222978	0.854465	none
TppII	0.247831	7.3e-05	up
Tim17b2	-0.0543338	0.312399	none
TM4SF	-0.707262	0.0100711	down
Sr-CIII	1.04434	0.486061	none
Sr-CII	0.78255	3.02e-07	up
Sp1	1.05238	0.00479502	up
Rfx	0.618813	3.02e-18	up
Dredd	-0.116513	0.555501	none
pug	0.20293	0.0470248	none
Pdk1	-0.300079	6.06e-22	down
Gcn5	0.478524	2.98e-05	up
Papss	0.253964	0.289649	none
Nrk	0.111391	0.791121	none
Nmt	0.18372	0.0218445	none
Mst89B	-0.0628137	0.224691	none
asun	-0.146666	0.32694	none
JIL-1	-0.0684161	0.13193	none
Idgf3	0.137374	0.030689	none
Idgf2	-1.25171	1.16e-31	down
Idgf1	-0.446328	0.118797	none
GluRIIB	2.02966	5.85e-06	up
Fak	0.425276	1.22e-06	up
eRF3	-0.170542	1.43e-05	none
E23	0.25289	0.316223	none
Dad	0.174995	0.16113	none
CtBP	0.491039	2.22e-11	up
emb	0.290125	2.26e-05	up
CLIP-190	-0.256365	3.89e-18	down
Ag5r2	0.136193	0.952229	none
Acp62F	-2.14514	0.432413	none
Abi	-1.09889	2.11e-53	down
Paics	0.245658	0.215306	none
pio	-0.665231	0.00345843	down
kraken	-0.133116	0.0313865	none
lncRNA:iab4	2.23273	0.187536	none
lncRNA:bxd	1.56763	0.0786716	up
SA	2.37909	1.44e-135	up
Rx	2.13963	8.63e-06	up
Rack1	0.508241	1.24e-27	up
RN-tre	-0.317395	4.03e-08	down
Pkn	0.0910458	0.306006	none
Pi3K21B	0.236097	0.00302503	up
Osbp	0.113225	0.0162228	none
Mcm7	-0.495484	0.0866535	down
Lcp65Af	-1.01915	0.48639	none
Lcp65Ad	0.938017	0.339449	none
Lcp65Ac	1.44907	0.50562	none
KrT95D	-0.00546797	0.929003	none
Trxr-1	0.00561496	0.945901	none
ArfGAP1	-0.120292	0.152031	none
eIF4B	0.00836349	0.941932	none
Atet	-0.171056	0.165501	none
Alas	-0.127658	0.0364455	none
Spred	0.235637	0.00899346	up
Su(z)12	0.134662	0.0695697	none
Jon25Bi	2.21699	0.182114	none
Scp1	-0.14332	0.83124	none
Rtc1	-0.138439	0.529869	none
RpL3	0.384446	3.35e-20	up
Ptx1	0.873586	2.75e-09	up
Dgkepsilon	0.825171	2.86e-33	up
C901	-2.16682	0.483087	none
SerRS-m	0.0261143	0.905459	none
chb	-0.165203	3.43e-07	none
Nup154	0.143403	0.103786	none
sdk	-0.114487	0.203534	none
scu	0.14693	0.222311	none
org-1	1.25168	0.0981333	up
nudC	-0.0124659	0.860411	none
mira	1.14256	0.502935	none
Tapdelta	0.380281	4.82e-07	up
Tor	0.152643	0.174383	none
Reph	-0.187717	0.0439694	none
Vps28	-0.140808	0.00524777	none
DCTN2-p50	0.0652742	0.53747	none
Ttc7	0.506767	1.47e-11	up
l(2)k14505	0.0705697	0.636384	none
Xbp1	-0.0537464	0.398975	none
Nle	0.300723	0.146862	none
Zfrp8	0.199132	0.400747	none
ytr	0.102965	0.382555	none
RFeSP	-0.527066	4.87e-16	down
Coprox	-0.150054	0.00974356	none
ND-PDSW	-0.330083	2.12e-07	down
l(2)k09913	0.193328	0.0333007	none
Rs1	-0.0226888	0.881581	none
eIF3h	0.236902	2.5e-05	up
Vps25	-0.106184	0.317782	none
l(2)k01209	0.178277	0.260184	none
Nnp-1	0.0482187	0.59788	none
Vha36-1	0.129058	0.187745	none
l(2)k05819	0.0549867	0.578649	none
Gpo1	0.729751	0.000380451	up
Cse1	-0.155881	0.0988059	none
ubl	0.286377	0.463565	none
lolal	0.320864	7.1e-08	up
l(2)09851	0.011892	0.933356	none
dnk	0.366588	0.00416795	up
CG3760	0.024602	0.777627	none
CG10340	0.242026	0.0139519	up
CG1910	0.228969	0.00277542	none
Tsf1	1.51321	7.64e-45	up
Sodh-2	-0.201577	0.820821	none
Pur-alpha	0.212724	0.210239	none
Pka-R2	-0.0600335	0.311759	none
D19B	-0.00146292	0.99065	none
Cht4	-0.639906	0.708087	none
Cht2	-0.406964	0.123087	none
Adk1	-0.221756	2.75e-05	none
Ac13E	0.212835	0.306006	none
Taf8	0.0110078	0.942963	none
HLH54F	0.455428	0.226587	none
Sin3A	0.140329	0.0285669	none
Pp2C1	-0.120208	0.00358038	none
Peritrophin-A	1.08331	0.67924	none
Oat	0.461059	0.000430191	up
Hira	-0.0819713	0.428954	none
Hel89B	-0.0171663	0.80973	none
Cad96Ca	-0.0528045	0.937755	none
Df31	0.557178	8.45e-11	up
D19A	0.0915615	0.571554	none
CycH	-0.00583259	0.977126	none
Cbp80	0.290658	0.143762	none
Cbp20	0.104198	0.241658	none
yps	-0.021204	0.69013	none
vimar	0.311927	0.037932	up
rpk	-0.379568	0.000142391	down
qkr58E-3	0.122184	0.190638	none
qkr58E-2	0.152831	0.142516	none
qkr58E-1	-0.0166751	0.942635	none
qkr54B	0.514528	0.0183435	up
mth	0.540487	0.00155365	up
melt	0.548157	0.00316147	up
CRMP	0.576108	0.00853331	up
Clk	0.151737	0.000432773	none
gek	0.213406	0.0829936	none
fray	-0.174212	8.95e-05	none
dtr	-0.112541	0.00542617	none
dimm	-1.08064	2.53e-07	down
cyc	0.390102	0.0159963	up
caps	0.283217	0.000196723	up
btv	-0.38457	0.000191328	down
bon	0.433674	1.03e-12	up
aay	-0.378177	9.68e-10	down
a6	0.495827	0.0179831	up
Uba1	-0.0170629	0.712094	none
SmD3	0.011281	0.917252	none
AMPKalpha	0.141756	0.0487064	none
RpL39	-0.015773	0.966493	none
rnh1	-0.257687	7.66e-06	down
RhoGEF2	0.204466	0.0710738	none
Prosbeta2	0.381487	4.58e-08	up
Prosalpha7	-0.0759796	0.132505	none
Pp4-19C	0.338321	0.00293805	up
Pdf	0.413336	0.432413	none
amon	-0.676886	0.0635014	down
Orc6	-0.533589	0.374049	none
Orc4	-0.277385	0.0025725	down
Jon74E	1.21729	0.170265	none
EloB	-0.0283078	0.695075	none
eIF4G1	0.266442	0.067026	up
edl	-0.324326	0.237135	none
Mnt	0.356822	0.000104496	up
Parg	-0.368794	0.000249965	down
Dap160	-0.125129	0.00477193	none
Chd3	0.0264933	0.819714	none
B4	0.484372	1.72e-08	up
Acp32CD	0.0664134	0.983603	none
Ac3	0.948356	2.86e-05	up
fus	-0.179196	8.48e-05	none
Rbcn-3A	0.29788	0.00121206	up
Taldo	0.212511	0.0516127	none
teq	0.190891	0.441433	none
Pph13	1.64117	0.210956	none
Lip3	1.393	0.0592909	up
Lip1	1.32269	2.58e-06	up
Es2	0.0861677	0.377903	none
D2hgdh	-0.606505	8.9e-05	down
Ocrl	-0.170198	0.0196604	none
mip130	0.42501	0.0060447	up
Rbcn-3B	0.132184	0.147711	none
Edem1	0.27629	0.000206478	up
eIF2Bepsilon	0.293261	0.0360757	up
CG14803	0.0915826	0.669462	none
CG14805	0.281085	0.223961	none
CG14814	-0.144702	0.105945	none
Pex5	-0.0759205	0.284217	none
Pgam5	-0.299186	0.0185572	down
trr	-0.218034	0.00565076	none
mRpL16	0.0776291	0.537003	none
CG3857	0.156933	0.586864	none
CG3587	-0.233739	0.00571203	down
CG11596	0.3566	0.0229973	up
Or2a	2.79194	0.0546201	up
CG3078	1.38998	0.343821	none
CG3191	0.160939	0.340708	none
CG2865	0.0983606	0.192619	none
CG3071	1.00837	3.99e-08	up
CG2924	0.435119	7.7e-06	up
CG2918	0.233389	4.37e-05	up
CG3740	0.297494	0.165294	none
CG32809	0.21335	0.412389	none
CG17778	0.0342326	0.970865	none
arg	-1.2903	0.482446	none
CG3156	-0.203571	0.00864216	none
CG17896	0.147956	0.230173	none
CG3630	0.255565	0.330856	none
Nmd3	0.388024	0.0255925	up
PIG-K	0.0155239	0.913619	none
Mct1	-0.165662	0.836398	none
FarO	-0.20861	0.794669	none
Ac78C	0.370272	0.08487	up
zpg	0.426412	0.020079	up
wit	-0.0145378	0.948622	none
vig	0.894089	3.96e-134	up
unc-4	-3.39236	2.02e-08	down
syd	0.210802	0.0550265	none
san	-0.0782869	0.387203	none
sns	0.0482299	0.902903	none
sip1	0.719843	3.06e-17	up
rasp	0.261824	0.459206	none
robl	-0.120392	0.187828	none
IKKbeta	0.181615	0.0770404	none
aurB	0.160476	0.281084	none
Hs2st	0.203837	0.0643955	none
gprs	-0.984564	0.0827447	down
gbb	0.334942	0.00163774	up
foi	-0.222524	1.34e-05	none
Fim	0.283496	0.154339	none
drm	-0.203984	0.403663	none
dnt	0.0703846	0.529177	none
chico	0.266402	0.0112818	up
cato	1.9479	0.159955	none
brk	-0.679835	0.288957	none
bbx	0.584411	0.602037	none
WASp	0.127062	0.0247568	none
trio	-0.5011	3.82e-22	down
Srp54	0.464076	0.000346402	up
Sox100B	0.861112	0.00417573	up
Sodh-1	-0.0451455	0.93201	none
Sirt1	0.0552364	0.709259	none
Spn43Ab	0.615669	7.27e-12	up
Spn43Aa	-0.805125	0.000177596	down
Plap	0.0418379	0.38809	none
Picot	0.213839	0.0269009	none
Nach	3.31781	0.00322469	up
Npc1a	-0.138659	0.000567796	none
NK7.1	0.0565478	0.57361	none
Mkk4	-0.111757	0.293455	none
Mekk1	0.191046	0.0976697	none
MED6	0.00357192	0.979975	none
Stip1	0.112709	0.0624828	none
MTPAP	-0.0470445	0.66987	none
Tsp2A	0.127592	0.855163	none
Naa30A	-0.591119	1.32e-09	down
CG11417	0.228987	0.182742	none
CG12773	0.016356	0.909223	none
CG11409	0.843769	0.160994	none
E2f2	-0.162204	0.00882598	none
Dlc90F	-0.229975	8.23e-06	none
Bin1	0.0884372	0.679863	none
Sec13	-0.109047	0.150873	none
dlt	0.0335614	0.854864	none
Neos	0.101261	0.203054	none
flfl	0.0647054	0.318289	none
mEFTu1	0.249909	0.000464975	up
Dph5	0.0496633	0.771481	none
fws	-0.054834	0.645467	none
Cpsf160	-0.323671	0.000174478	down
Slip1	-0.305253	8.46e-09	down
Drep1	0.229451	0.500716	none
RpL10	0.354229	2.54e-11	up
PRL-1	0.278787	0.107544	up
Lip2	-0.0200453	0.936726	none
Flo1	0.206732	0.0166927	none
Dbp80	0.192421	0.00960145	none
DIP2	0.162533	0.0184454	none
DIP1	0.214119	2.24e-05	none
Crk	-0.152399	0.096762	none
Clc	0.174181	0.00884975	none
AP-1mu	-0.0714239	0.548349	none
stan	0.646403	0.0159329	up
Pcd	-0.860945	6.62e-11	down
p38b	0.475604	0.0360628	up
kin17	0.0447513	0.600491	none
Kap-alpha1	-0.0122679	0.870553	none
b6	0.937698	0.0981333	up
Taf7	-0.0155226	0.900965	none
agt	0.35993	0.361586	none
Actbeta	-0.426985	0.43342	none
Ts	-0.608434	0.0067267	down
Tnpo	0.0890564	0.250695	none
RSG7	-0.150717	0.587298	none
PIP82	-0.284126	0.827964	none
Oamb	0.849914	1.64e-05	up
NitFhit	-0.34157	4.27e-05	down
NTPase	0.901655	2.78e-20	up
Mat1	0.623297	4.76e-08	up
Irp-1B	0.0861083	0.548603	none
Irp-1A	0.234073	0.00136538	up
GluClalpha	0.0167883	0.942635	none
CG2701	-0.125488	0.199531	none
CG2712	-0.254411	0.103545	down
Syx4	0.267791	0.01539	up
CG4293	0.013797	0.949039	none
CG3457	-2.24858	0.443695	none
Rilpl	0.0708678	0.618903	none
CG3719	0.0436476	0.875451	none
ssx	-0.283493	0.00618723	down
CG3777	-0.15319	0.598161	none
CG2694	-0.0612814	0.621137	none
Spg7	-0.143401	0.0179562	none
CG2662	0.130187	0.541539	none
Ugalt	0.0111432	0.968509	none
CG2680	0.295048	0.0884126	up
eIF2Bbeta	-0.218053	0.0902732	none
CG2681	-1.04783	0.000354344	down
CG2685	-0.938325	8.95e-19	down
Bem46	-0.0702448	0.548765	none
Ant2	0.0234458	0.648724	none
Acyp	-0.520298	9.33e-20	down
az2	0.422324	0.116072	none
ari-2	-0.04176	0.721919	none
PHDP	0.175123	0.867353	none
Cpes	-0.197834	0.0381666	none
CG4882	0.263027	0.0454767	up
Mtpbeta	0.209962	0.0327343	none
Optix	0.0610136	0.539136	none
Ip259	0.279214	0.000455551	up
Fpps	0.127067	0.0702153	none
CG3795	-0.0915023	0.311759	none
rush	0.0749123	0.244578	none
Rab27	-0.298586	0.32452	none
CG14780	-0.585961	0.486945	none
CG12184	0.155616	0.000192962	none
CG12179	0.142595	0.00099678	none
Mur2B	-0.565405	0.0102916	down
Scgdelta	1.58656	0.0214183	up
inc	0.394142	0.000615143	up
Cyp6g1	-0.338477	0.45548	none
CycT	-0.391903	1.37e-30	down
CREG	-0.155991	0.409013	none
Bub3	0.380979	0.00200486	up
Bap60	0.229733	0.0616594	none
slv	-0.0846361	0.762232	none
fidipidine	0.166658	0.349094	none
bab2	-0.249991	0.242056	none
unc-119	0.107209	0.205475	none
CG4101	-0.263191	0.866904	none
SF1	-0.0380551	0.636338	none
PpN58A	-0.11232	0.115522	none
Pli	0.167436	0.20979	none
[truncated: 12,210 more rows]
